# Supplementary material for: The InDeVal insertion/deletion evaluation tool: a program for finding target regions in DNA sequences and for aiding in sequence comparison
Source: BMC Bioinformatics. 2004 Oct 29;5:173. doi: 10.1186/1471-2105-5-173 (PMC528782; doi:10.1186/1471-2105-5-173)
Supplement: Additional File 3 — InDeVal source code The source code for InDeVal in Microsoft Visual Basic 6.0 can be obtained by clicking on the link below or by visiting . The files are archived using WinZip® 9.0. The package (61 kB) includes the 32 code files, the InDeVal icon and the bitmap from which it was constructed, and InDeValSourceCodeHelp.txt, a file with advice on orienting within the source code files. [file 1471-2105-5-173-S3.zip]

Archive with 35 entries (35 files):
- MStringFuncExt.bas
- FAnalyzeVRs.frx
- FBlastParameters.frm
- FHelp.frm
- FHelp.frx
- FInDeValMainMenu.frm
- FInDeValMainMenu.frx
- FInDeValOptions.frm
- FInDeValOptions.frx
- FInDeValParmeters.frm
- FInDeValParmeters.frx
- FLoadSequence.frm
- FLoadSequence.frx
- FLoadTemplate.frm
- FLoadTemplate.frx
- FWriteOutputFile.frm
- FWriteOutputFile.frx
- InDeVal.bmp
- InDeVal.ico
- Indeval.PDM
- Indeval.vbp
- Indeval.vbw
- InDeValSourceCodeHelp.txt
- MBlast.bas
- MFindVRs.bas
- MInDeValGlobal.bas
- MInDeValParams.bas
- MInvert.bas
- MLPAM.bas
- MMatchTemplate.bas
- MParseSequence.bas
- MReadSequence.bas
- MReadTemplate.bas
- MSequenceProcessing.bas
- FAnalyzeVRs.frm
