# Supplementary material for: The InDeVal insertion/deletion evaluation tool: a program for finding target regions in DNA sequences and for aiding in sequence comparison
Source: BMC Bioinformatics. 2004 Oct 29;5:173. doi: 10.1186/1471-2105-5-173 (PMC528782; doi:10.1186/1471-2105-5-173)
Supplement: Additional File 3 — InDeVal source code The source code for InDeVal in Microsoft Visual Basic 6.0 can be obtained by clicking on the link below or by visiting . The files are archived using WinZip® 9.0. The package (61 kB) includes the 32 code files, the InDeVal icon and the bitmap from which it was constructed, and InDeValSourceCodeHelp.txt, a file with advice on orienting within the source code files. [file 1471-2105-5-173-S3.zip › MStringFuncExt.bas]

Attribute VB_Name = "MStringFuncExt"
Option Explicit
Type TBaseExt
    a As Boolean
    c As Boolean
    G As Boolean
    T As Boolean
End Type
Const ascA = 65
Const ascB = 66
Const ascC = 67
Const ascD = 68
'e = 69
'f = 70
Const ascG = 71
Const ascH = 72
'i = 73
'j = 74
Const ascK = 75
'l = 76
Const ascM = 77
Const ascN = 78
'o = 79
'P = 80
'Q = 81
Const ascR = 82
Const ascS = 83
Const ascT = 84
Const ascU = 85
Const ascV = 86
Const ascW = 87
'X = 88
Const ascY = 89
Const ascZ = 90
Const asclca = 97
Const asclcz = 122

Dim dnabmm(ascA To ascZ) As TBaseExt
' Useful string functions
Function FromTo$(str$, ByVal f As Integer, ByVal T As Integer)
    If Len(str$) = 0 Then
        FromTo$ = ""
        Exit Function
    End If
    If f < 1 Then f = 1
    If f > Len(str$) Then
        FromTo$ = ""
        Exit Function
    End If
    If T > Len(str$) Then T = Len(str$)
    If T < 1 Then
        FromTo$ = ""
        Exit Function
    End If

    If T < f Then
        FromTo$ = ""
        Exit Function
    Else
        FromTo$ = Mid$(str$, f, T - f + 1)
    End If
End Function
Function CharAt$(str$, ByVal pos As Integer)
    If (0 < pos) And (pos <= Len(str$)) Then
        CharAt$ = Mid$(str$, pos, 1)
    Else
        CharAt$ = ""
    End If
End Function
Sub RemoveInitialWhitespace(inString As String, ByVal excludeChars As String)
    excludeChars = excludeChars & Chr$(ASC_TAB) & " "
    If inString = Null Then Exit Sub
    If Len(inString) < 1 Then Exit Sub
    Do Until 0 = InStr(1, excludeChars, Left$(inString, 1), vbBinaryCompare)
        inString = Right$(inString, Len(inString) - 1)
        If (Len(inString) < 1) Then Exit Sub
    Loop
End Sub
Function ValidFileName(ByVal name As String, ByVal length As Integer, suffix As String) As String
    ValidFileName = ""
    RemoveInitialWhitespace name, ""
    If Len(name) = 0 Then Exit Function
    
    Dim ch As Integer
    Dim letter As String
    letter = CharAt$(name, 1)
    Do Until (Len(name) = 0) Or (("A" <= letter And letter <= "Z") Or ("a" <= letter And letter <= "z"))
        name = FromTo$(name, 2, Len(name))
        letter = CharAt$(name, 1)
    Loop
    
    ch = 1
    Do Until ch > Len(name)
        letter = CharAt$(name, ch)
        If ("A" <= letter And letter <= "Z") Or ("a" <= letter And letter <= "z") Or ("0" <= letter And letter <= "9") Then
            ch = ch + 1
        Else
            name = Left$(name, ch - 1) & Right$(name, Len(name) - ch)
        End If
    Loop
    
    ValidFileName = FromTo$(name, 1, length) & suffix
End Function

' DNA match procedures and functions
Sub InitializeDNABaseMatchMatrix()
    Dim xb(ascA To ascZ) As String
    xb(ascA) = "A"
    xb(ascC) = "C"
    xb(ascG) = "G"
    xb(ascT) = "T"
    xb(ascU) = "T"
    xb(ascK) = "GT"
    xb(ascM) = "AC"
    xb(ascR) = "AG"
    xb(ascS) = "CG"
    xb(ascW) = "AT"
    xb(ascY) = "CT"
    xb(ascB) = "CGT"
    xb(ascD) = "AGT"
    xb(ascH) = "ACT"
    xb(ascV) = "AGC"
    xb(ascN) = "ACGT"
    
    Dim l As Integer
    For l = ascA To ascZ
        dnabmm(l).a = InStr(1, xb(l), "A", vbBinaryCompare) <> 0
        dnabmm(l).c = InStr(1, xb(l), "C", vbBinaryCompare) <> 0
        dnabmm(l).G = InStr(1, xb(l), "G", vbBinaryCompare) <> 0
        dnabmm(l).T = InStr(1, xb(l), "T", vbBinaryCompare) <> 0
    Next l
    If Not (dnabmm(ascA).a And dnabmm(ascC).c And dnabmm(ascG).G And dnabmm(ascT).T) Then
        'MsgBox "initialization error."
        'Stop
        Assert (False)
    End If
    If (dnabmm(ascA).c Or dnabmm(ascA).G Or dnabmm(ascA).T) Then
        'MsgBox "initialization error."
        'Stop
        Assert (False)
    End If
    If (dnabmm(ascC).a Or dnabmm(ascC).G Or dnabmm(ascC).T) Then
        'MsgBox "initialization error."
        'Stop
        Assert False
    End If
    If (dnabmm(ascG).c Or dnabmm(ascG).a Or dnabmm(ascG).T) Then
        'MsgBox "initialization error."
        'Stop
        Assert False
    End If
    If (dnabmm(ascT).a Or dnabmm(ascT).G Or dnabmm(ascT).c) Then
        'MsgBox "initialization error."
        'Stop
        Assert False
    End If
End Sub
Function AreBaseEq(base1 As String, base2 As String) As Boolean
    AreBaseEq = (DNACmp(base1, base2) <> 0)
End Function
Function DNACmp(base1 As String, base2 As String) As Integer
    If StrComp(base1, base2, vbTextCompare) = 0 Then
        DNACmp = 1
        Exit Function
    End If
    
    If base1 = "n" Or base1 = "N" Or base2 = "n" Or base2 = "N" Then
        DNACmp = 4
        Exit Function
    End If
    
    ' convert base1 and base2 to the ascii code of the upper case character
    Dim b1, b2 As Integer
    b1 = Asc(base1)
    b2 = Asc(base2)
    If asclca <= b1 And b1 <= asclcz Then
        b1 = b1 + ascA - asclca
    End If
    If asclca <= b2 And b2 <= asclcz Then
        b2 = b2 + ascA - asclca
    End If
    
    If b1 < ascA Or b1 > ascZ Or b2 < ascA Or b2 > ascZ Then
        'MsgBox "Error. Not a valid base."
        'Stop
        DNACmp = 0
        Exit Function
    End If
    
    If dnabmm(b1).a And dnabmm(b2).a Then
        DNACmp = 1
        Exit Function
    End If
    If dnabmm(b1).c And dnabmm(b2).c Then
        DNACmp = 1
        Exit Function
    End If
        If dnabmm(b1).G And dnabmm(b2).G Then
        DNACmp = 1
        Exit Function
    End If
        If dnabmm(b1).T And dnabmm(b2).T Then
        DNACmp = 1
        Exit Function
    End If

    DNACmp = 0
End Function
Function FindSeqInSeq(obj As String, seq As String, beg As Integer) As Integer
    FindSeqInSeq = InStr(beg, seq, obj, vbTextCompare)
    'Exit Function
    If FindSeqInSeq <> 0 Then
        Exit Function
    End If
    
    Dim o As Integer
    Dim s As Integer
    Dim sBeg As Integer
    Dim seqEnd As Integer
    Dim objEnd As Integer
    Dim match As Boolean
    seqEnd = Len(seq)
    objEnd = Len(obj)
    
    ' handle degnerate cases
    If objEnd < 1 Then
        FindSeqInSeq = 0
        Exit Function
    End If
    If (beg > seqEnd) Then
        FindSeqInSeq = 0
        Exit Function
    End If
    
    ' for each starting point in seq, check for match with obj
    For sBeg = beg To seqEnd
        ' If there is no room left for a match, exit
        If (objEnd - 1) > (seqEnd - sBeg) Then
            'Assert (sBeg + objEnd - 1 = seqEnd + 1)
            FindSeqInSeq = 0
            Exit Function
        End If
        ' compare base by base until we don't get a match
        s = sBeg
        o = 1
        match = True
        Do While (match And s <= seqEnd And o <= objEnd)
        match = AreBaseEq(Mid$(obj, o, 1), Mid$(seq, s, 1))
            s = s + 1
            o = o + 1
        Loop
        ' if they all matched
        If (match) Then
            'Assert (o = objEnd + 1)
            FindSeqInSeq = sBeg
            Exit Function
        End If
    Next sBeg
    Assert (Len(obj) = 1) ' otherwise we should have already exited this function
    FindSeqInSeq = 0
End Function
Function dnacmpdefunct(base1 As String, base2 As String) As Integer
' beginning of a different implementation
' NOT FOR USE
' if someone wants this implemenation, this will save some typing
    Select Case base1
        Case "A", "a"
            Select Case base2
                Case "D", "d", "H", "h", "V", "v"
                    'DNACmp = 3
                Case "M", "m", "R", "r", "W", "w"
                    'DNACmp = 2
                Case "A", "a"
                    'DNACmp = 1
                Case Else
                    'DNACmp = 0
            End Select
        Case "C", "c"
            Select Case base2
                Case "B", "b", "H", "h", "V", "v"
                    'DNACmp = 3
                Case "M", "m", "S", "s", "Y", "y"
                    'DNACmp = 2
                Case "C", "c"
                    'DNACmp = 1
                Case Else
                    'DNACmp = 0
            End Select
        Case "G", "g"
            Select Case base2
                Case "B", "b", "D", "d", "V", "v"
                    'DNACmp = 3
                Case "K", "k", "R", "r", "S", "s"
                    'DNACmp = 2
                Case "G", "g"
                    'DNACmp = 1
            End Select
        Case "T", "t", "U", "u"
            Select Case base2
                Case "B", "b", "D", "d", "H", "h"
                    'DNACmp = 3
                Case "K", "k", "W", "w", "Y", "y"
                    'DNACmp = 2
                Case "T", "t", "U", "u"
                    'DNACmp = 1
                Case Else
                    'DNACmp = 0
            End Select
        Case "K", "k"
            Select Case base2
                Case "B", "b", "D", "d"
                    'DNACmp = 3
                Case "H", "h", "V", "v"
                    'DNACmp = 3
                Case "K", "k"
                    'DNACmp = 2
                Case "R", "r", "S", "s", "W", "w", "Y", "y"
                    'DNACmp = 2
                Case "G", "g", "T", "t"
                    'DNACmp = 2
                Case Else
                    'DNACmp = 0
            End Select
        Case "M", "m"
            Select Case base2
                Case "H", "h", "V", "v"
                    'DNACmp = 3
                Case "B", "b", "D", "d"
                    'DNACmp = 3
                Case "M", "m"
                    'DNACmp = 2
                Case "R", "r", "S", "s", "W", "w", "Y", "y"
                    'DNACmp = 2
                Case "A", "a", "C", "c"
                    'DNACmp = 2
                Case Else
                    'DNACmp = 0
            End Select
        Case "R", "r"
            Select Case base2
                Case "D", "d", "V", "v"
                    'DNACmp = 3
                Case "B", "b", "H", "h"
                    'DNACmp = 3
                Case "R", "r"
                    'DNACmp = 2
                Case "K", "k", "M", "m", "S", "s", "W", "w"
                    'DNACmp = 2
                Case "A", "a", "G", "g"
                    'DNACmp = 2
                Case Else
                    'DNACmp = 0
            End Select
        Case "S", "s" ' S = CG
            Select Case base2
                Case "B", "b", "V", "v"
                    'DNACmp = 3
                Case "D", "d", "H", "h"
                    'DNACmp = 3
                Case "S", "s"
                    'DNACmp = 2
                Case "K", "k", "M", "m", "R", "r", "Y", "y"
                    'DNACmp = 2
                Case "C", "c", "G", "g"
                    'DNACmp = 2
                Case Else
                    'DNACmp = 0
            End Select
        Case "W", "w"
            Select Case base2
                Case "D", "d", "H", "h"
                    'DNACmp = 3
                Case "B", "b", "V", "v"
                    'DNACmp = 3
                Case "W", "w"
                    'DNACmp = 2
                Case "K", "k", "M", "m", "R", "r", "Y", "y"
                    'DNACmp = 2
                Case "A", "a", "T", "t"
                    'DNACmp = 2
                Case Else
                    'DNACmp = 0
            End Select
        Case "Y", "y"  ' Y = CT
            Select Case base2
                Case "B", "b", "H", "h"
'                    DNACmp = 3
                Case "D", "d", "V", "v"
 '                   DNACmp = 3
                Case "Y", "y"
  '                  DNACmp = 2
                Case "K", "k", "M", "m", "S", "s", "W", "w"
   '                 DNACmp = 2
                Case "C", "c", "T", "t"
    '                DNACmp = 2
                Case Else
     '               DNACmp = 0
            End Select
        Case "B", "b"  ' B = CGT
            Select Case base2
                Case "B", "b"
      '              DNACmp = 3
                Case "D", "d", "H", "h", "V", "v"
       '             DNACmp = 3
                Case "K", "k", "S", "s", "Y", "y"
        '            DNACmp = 3
                Case "M", "m", "R", "r", "W", "w"
         '           DNACmp = 3
                Case "C", "c", "G", "g", "T", "t"
          '          DNACmp = 3
                Case Else
           '         DNACmp = 0
            End Select
    End Select
End Function
        
                
