# Supplementary material for: The InDeVal insertion/deletion evaluation tool: a program for finding target regions in DNA sequences and for aiding in sequence comparison
Source: BMC Bioinformatics. 2004 Oct 29;5:173. doi: 10.1186/1471-2105-5-173 (PMC528782; doi:10.1186/1471-2105-5-173)
Supplement: Additional File 3 — InDeVal source code The source code for InDeVal in Microsoft Visual Basic 6.0 can be obtained by clicking on the link below or by visiting . The files are archived using WinZip® 9.0. The package (61 kB) includes the 32 code files, the InDeVal icon and the bitmap from which it was constructed, and InDeValSourceCodeHelp.txt, a file with advice on orienting within the source code files. [file 1471-2105-5-173-S3.zip › FBlastParameters.frm]

VERSION 5.00
Begin VB.Form FBlastParameters 
   Caption         =   "Set Blast Parameters"
   ClientHeight    =   4020
   ClientLeft      =   60
   ClientTop       =   345
   ClientWidth     =   4710
   LinkTopic       =   "Form1"
   ScaleHeight     =   4020
   ScaleWidth      =   4710
   StartUpPosition =   3  'Windows Default
   Begin VB.CommandButton butDefault 
      Caption         =   "Reset"
      Height          =   375
      Left            =   3000
      TabIndex        =   14
      Top             =   240
      Width           =   1335
   End
   Begin VB.CommandButton butCancel 
      Caption         =   "Cancel"
      Height          =   375
      Left            =   1200
      TabIndex        =   13
      Top             =   3480
      Width           =   735
   End
   Begin VB.CommandButton butOK 
      Caption         =   "OK"
      Height          =   375
      Left            =   120
      TabIndex        =   12
      Top             =   3480
      Width           =   855
   End
   Begin VB.TextBox txbxSCGapExt 
      Height          =   285
      Left            =   2400
      TabIndex        =   11
      Text            =   "Text6"
      Top             =   2720
      Width           =   375
   End
   Begin VB.TextBox txbxSCGapOpen 
      Height          =   285
      Left            =   2400
      TabIndex        =   10
      Text            =   "Text5"
      Top             =   2240
      Width           =   375
   End
   Begin VB.TextBox txbxSCSub 
      Height          =   285
      Left            =   2400
      TabIndex        =   9
      Text            =   "Text4"
      Top             =   1760
      Width           =   375
   End
   Begin VB.TextBox txbxSCMatch 
      Height          =   285
      Left            =   2400
      TabIndex        =   8
      Text            =   "Text3"
      Top             =   1280
      Width           =   375
   End
   Begin VB.TextBox txbxPMaxDrop 
      Height          =   285
      Left            =   2400
      TabIndex        =   7
      Text            =   "Text2"
      Top             =   800
      Width           =   375
   End
   Begin VB.TextBox txbxPSeedLength 
      Height          =   285
      Left            =   2400
      TabIndex        =   6
      Text            =   "Text1"
      Top             =   320
      Width           =   375
   End
   Begin VB.Label Label6 
      Alignment       =   1  'Right Justify
      Caption         =   "Gap Extension Penalty"
      Height          =   255
      Left            =   120
      TabIndex        =   5
      Top             =   2760
      Width           =   2055
   End
   Begin VB.Label Label5 
      Alignment       =   1  'Right Justify
      Caption         =   "Gap Open Penalty"
      Height          =   255
      Left            =   120
      TabIndex        =   4
      Top             =   2280
      Width           =   2055
   End
   Begin VB.Label Label4 
      Alignment       =   1  'Right Justify
      Caption         =   "Base Substitution Penalty"
      Height          =   255
      Left            =   120
      TabIndex        =   3
      Top             =   1800
      Width           =   2055
   End
   Begin VB.Label Label3 
      Alignment       =   1  'Right Justify
      Caption         =   "Base Match Score"
      Height          =   255
      Left            =   120
      TabIndex        =   2
      Top             =   1320
      Width           =   2055
   End
   Begin VB.Label Label2 
      Alignment       =   1  'Right Justify
      Caption         =   "Allowable Score Drop"
      Height          =   255
      Left            =   120
      TabIndex        =   1
      Top             =   840
      Width           =   2055
   End
   Begin VB.Label Label1 
      Alignment       =   1  'Right Justify
      Caption         =   "Seed Word Length"
      Height          =   255
      Left            =   120
      TabIndex        =   0
      Top             =   360
      Width           =   2055
   End
End
Attribute VB_Name = "FBlastParameters"
Attribute VB_GlobalNameSpace = False
Attribute VB_Creatable = False
Attribute VB_PredeclaredId = True
Attribute VB_Exposed = False
Option Explicit
Dim pSeedLength As Integer
Dim pMaxDrop As Integer
Dim scMatch As Integer
Dim scSub As Integer
Dim scGapOpen As Integer
Dim scGapExt As Integer

Private Sub butCancel_Click()
    CopyParametersFromMBlast
    Form_Unload (True)
End Sub

Private Sub butDefault_Click()
    pSeedLength = defaultPSeedLength
    pMaxDrop = defaultPMaxDrop
    scMatch = defaultSCMatch
    scSub = defaultSCSub
    scGapOpen = defaultSCGapOpen
    scGapExt = defaultSCGapExt
    DisplayParameters
End Sub

Private Sub butOK_Click()
    GetParametersFromDisplay
    CopyParametersToMBlast
    Form_Unload (False)
End Sub

'Private Sub Form_Show()
'    CopyParametersFromMBlast
'    DisplayParameters
'End Sub

Private Sub CopyParametersFromMBlast()
    MBlast.GetParameters pSeedLength, pMaxDrop, scMatch, scSub, scGapOpen, scGapExt
End Sub
Private Sub CopyParametersToMBlast()
    MBlast.SetParameters pSeedLength, pMaxDrop, scMatch, scSub, scGapOpen, scGapExt
End Sub
Private Sub DisplayParameters()
    txbxPSeedLength.Text = pSeedLength
    txbxPMaxDrop.Text = pMaxDrop
    txbxSCMatch.Text = scMatch
    txbxSCSub.Text = scSub
    txbxSCGapOpen.Text = scGapOpen
    txbxSCGapExt.Text = scGapExt
End Sub
Private Sub GetParametersFromDisplay()
    pSeedLength = txbxPSeedLength.Text
    pMaxDrop = txbxPMaxDrop.Text
    scMatch = txbxSCMatch.Text
    scSub = txbxSCSub.Text
    scGapOpen = txbxSCGapOpen.Text
    scGapExt = txbxSCGapExt.Text
End Sub

Private Sub Form_Activate()
    CopyParametersFromMBlast
    DisplayParameters
End Sub

'Private Sub Form_Hide()
    'CopyParametersToMBlast
    'FBlastParameters.Hide
'End Sub

Private Sub Form_Load()
    CopyParametersFromMBlast
    DisplayParameters
End Sub

Private Sub Form_Unload(Cancel As Integer)
    CopyParametersToMBlast
    FBlastParameters.Hide
End Sub

Private Sub txbxPMaxDrop_Change()
    'GetParametersFromDisplay
End Sub
Private Sub txbxPSeedLength_Change()
    'GetParametersFromDisplay
End Sub

Private Sub txbxSCGapExt_Change()
    'GetParametersFromDisplay
End Sub

Private Sub txbxSCGapOpen_Change()
    'GetParametersFromDisplay
End Sub

Private Sub txbxSCMatch_Change()
    'GetParametersFromDisplay
End Sub

Private Sub txbxSCSub_Change()
    'GetParametersFromDisplay
End Sub
