# Supplementary material for: The InDeVal insertion/deletion evaluation tool: a program for finding target regions in DNA sequences and for aiding in sequence comparison
Source: BMC Bioinformatics. 2004 Oct 29;5:173. doi: 10.1186/1471-2105-5-173 (PMC528782; doi:10.1186/1471-2105-5-173)
Supplement: Additional File 3 — InDeVal source code The source code for InDeVal in Microsoft Visual Basic 6.0 can be obtained by clicking on the link below or by visiting . The files are archived using WinZip® 9.0. The package (61 kB) includes the 32 code files, the InDeVal icon and the bitmap from which it was constructed, and InDeValSourceCodeHelp.txt, a file with advice on orienting within the source code files. [file 1471-2105-5-173-S3.zip › FHelp.frm]

VERSION 5.00
Begin VB.Form FHelp 
   Caption         =   "InDeVal Help File"
   ClientHeight    =   7095
   ClientLeft      =   60
   ClientTop       =   345
   ClientWidth     =   9240
   Icon            =   "FHelp.frx":0000
   LinkTopic       =   "Form1"
   ScaleHeight     =   7095
   ScaleWidth      =   9240
   StartUpPosition =   3  'Windows Default
   Begin VB.CommandButton butChapter 
      Caption         =   "&Other Uses"
      Height          =   375
      Index           =   6
      Left            =   8040
      TabIndex        =   7
      Top             =   3840
      Width           =   975
   End
   Begin VB.CommandButton butChapter 
      Caption         =   "&trnL-F"
      Height          =   375
      Index           =   5
      Left            =   8040
      TabIndex        =   6
      Top             =   3240
      Width           =   975
   End
   Begin VB.CommandButton butChapter 
      Caption         =   "&Problems"
      Height          =   375
      Index           =   4
      Left            =   8040
      TabIndex        =   5
      Top             =   2640
      Width           =   975
   End
   Begin VB.CommandButton butChapter 
      Caption         =   "&Algorithms"
      Height          =   375
      Index           =   3
      Left            =   8040
      TabIndex        =   4
      Top             =   2040
      Width           =   975
   End
   Begin VB.CommandButton butChapter 
      Caption         =   "&Using"
      Height          =   375
      Index           =   2
      Left            =   8040
      TabIndex        =   3
      Top             =   1440
      Width           =   975
   End
   Begin VB.CommandButton butChapter 
      Caption         =   "&Files"
      Height          =   375
      Index           =   1
      Left            =   8040
      TabIndex        =   2
      Top             =   840
      Width           =   975
   End
   Begin VB.CommandButton butChapter 
      Caption         =   "&Contents"
      Height          =   375
      Index           =   0
      Left            =   8040
      TabIndex        =   1
      Top             =   240
      Width           =   975
   End
   Begin VB.TextBox txbxHelp 
      Height          =   6735
      Left            =   120
      Locked          =   -1  'True
      MultiLine       =   -1  'True
      ScrollBars      =   2  'Vertical
      TabIndex        =   0
      Top             =   120
      Width           =   7695
   End
End
Attribute VB_Name = "FHelp"
Attribute VB_GlobalNameSpace = False
Attribute VB_Creatable = False
Attribute VB_PredeclaredId = True
Attribute VB_Exposed = False
Option Explicit
Const numHF = 6
Dim actHF As Integer
Dim hf(0 To numHF) As String

Private Sub butChapter_Click(index As Integer)
    If (0 <= index And index <= numHF) Then
        actHF = index
        LoadHelpFile
        txbxHelp.SetFocus
    End If
End Sub

Private Sub LoadHelpFile()
    On Error GoTo errorTrap
    Dim openOK As Boolean
    'Dim helpFileFullName As String
    'helpFileFullName = App.path & CHR_PATHSLASH & HELPFILENAME
    'If Dir$(helpFileFullName, vbNormal) = "" Or HELPFILENAME = "" Then
    '    txbxHelp.Text = "Error: help file " & helpFileFullName & " not found."
    '    Exit Sub
    'End If
    'Open helpFileFullName For Input Lock Write As FILENUM Len = FILEBUFSIZE
    openOK = OpenInDeValFile(FILENUM, App.path, hf(actHF), "InDeVal Help File")
    
    If Not openOK Then
        txbxHelp.Text = "Error: help file " & hf(actHF) & " not found."
        Exit Sub
    End If
        
    CopyHelpFileToTextBox (FILENUM)
    Close FILENUM
    Exit Sub
errorTrap:
    InDeValRunTimeError
    txbxHelp.Text = "Error loading help file."
    Close
    Exit Sub
End Sub
Private Sub Form_Load()
    InitializeHelpFileNames
    actHF = 0
    LoadHelpFile
End Sub


Sub InitializeHelpFileNames()
    hf(0) = HELPFILENAME0
    hf(1) = HELPFILENAME1
    hf(2) = HELPFILENAME2
    hf(3) = HELPFILENAME3
    hf(4) = HELPFILENAME4
    hf(5) = HELPFILENAME5
    hf(6) = HELPFILENAME6
End Sub

Sub CopyHelpFileToTextBox(idNumber As Integer)
    Dim currentLine As String
    Dim length As Long ' long integer can hold values greater than 32k
    length = LOF(idNumber)
    If length > MAXHELPFILELENGTH Then
       txbxHelp.Text = "Error: help file is too long to fit in this text box."
       Exit Sub
    End If
    
  txbxHelp.Text = Input$(length, idNumber)
        
'    Do Until EOF(idNumber)
'        Line Input #idNumber, currentLine
'        txbxHelp.Text = txbxHelp.Text & currentLine & Chr$(ASC_CR) & Chr$(ASC_LF)
'    Loop
    
End Sub
