# Supplementary material for: The InDeVal insertion/deletion evaluation tool: a program for finding target regions in DNA sequences and for aiding in sequence comparison
Source: BMC Bioinformatics. 2004 Oct 29;5:173. doi: 10.1186/1471-2105-5-173 (PMC528782; doi:10.1186/1471-2105-5-173)
Supplement: Additional File 3 — InDeVal source code The source code for InDeVal in Microsoft Visual Basic 6.0 can be obtained by clicking on the link below or by visiting . The files are archived using WinZip® 9.0. The package (61 kB) includes the 32 code files, the InDeVal icon and the bitmap from which it was constructed, and InDeValSourceCodeHelp.txt, a file with advice on orienting within the source code files. [file 1471-2105-5-173-S3.zip › FInDeValMainMenu.frm]

VERSION 5.00
Begin VB.Form FInDeValMainMenu 
   Caption         =   "InDeVal: Sequence Analysis"
   ClientHeight    =   6285
   ClientLeft      =   165
   ClientTop       =   735
   ClientWidth     =   11580
   Icon            =   "FInDeValMainMenu.frx":0000
   LinkTopic       =   "Form1"
   ScaleHeight     =   6285
   ScaleWidth      =   11580
   StartUpPosition =   3  'Windows Default
   WindowState     =   2  'Maximized
   Begin VB.ListBox lstSeq 
      BeginProperty Font 
         Name            =   "Courier New"
         Size            =   8.25
         Charset         =   238
         Weight          =   400
         Underline       =   0   'False
         Italic          =   0   'False
         Strikethrough   =   0   'False
      EndProperty
      Height          =   2790
      Left            =   120
      TabIndex        =   3
      ToolTipText     =   "Analyzed Sequence Box. Actual bases from sequence being analyzed."
      Top             =   1080
      Width           =   10095
   End
   Begin VB.CommandButton butSelectVRPoss 
      Caption         =   "&R"
      Height          =   375
      Left            =   120
      TabIndex        =   8
      ToolTipText     =   "Reparse Button:  Clicking this button reparses the sequence, giving preference to the selected variable region alternative."
      Top             =   4320
      Visible         =   0   'False
      Width           =   375
   End
   Begin VB.ComboBox cbxVRPoss 
      BeginProperty Font 
         Name            =   "Courier New"
         Size            =   8.25
         Charset         =   0
         Weight          =   400
         Underline       =   0   'False
         Italic          =   0   'False
         Strikethrough   =   0   'False
      EndProperty
      Height          =   330
      Left            =   600
      Style           =   2  'Dropdown List
      TabIndex        =   5
      ToolTipText     =   "Variable Region Variant Box:  Click the arrow to see a list of other possible Variable Region variants."
      Top             =   4320
      Visible         =   0   'False
      Width           =   9615
   End
   Begin VB.CommandButton butSelectTemplate 
      Caption         =   "&C"
      Height          =   255
      Left            =   3840
      TabIndex        =   10
      ToolTipText     =   "Change Template Button:  Click this button to align the selected sequence with the template selected  in the box to the right."
      Top             =   120
      Width           =   255
   End
   Begin VB.ComboBox cbxTemplates 
      Height          =   315
      Left            =   1680
      Style           =   2  'Dropdown List
      TabIndex        =   4
      ToolTipText     =   $"FInDeValMainMenu.frx":0CCA
      Top             =   120
      Width           =   2055
   End
   Begin VB.CommandButton butHelp 
      Caption         =   "&Help"
      Height          =   375
      Left            =   10680
      TabIndex        =   12
      Top             =   0
      Width           =   975
   End
   Begin VB.CommandButton butIndelDiff 
      Caption         =   "&Different Length"
      Height          =   375
      Left            =   10320
      TabIndex        =   1
      ToolTipText     =   $"FInDeValMainMenu.frx":0D5C
      Top             =   4800
      Visible         =   0   'False
      Width           =   1335
   End
   Begin VB.CommandButton butIndelSame 
      Caption         =   "&Same Length"
      Height          =   375
      Left            =   10320
      TabIndex        =   7
      ToolTipText     =   $"FInDeValMainMenu.frx":0E0F
      Top             =   4320
      Visible         =   0   'False
      Width           =   1335
   End
   Begin VB.CheckBox chkInverse 
      Caption         =   "&Use Complementary Sequence"
      Height          =   435
      Left            =   9000
      TabIndex        =   9
      ToolTipText     =   "If this box is checked, Find Template will process the complement of the selected sequence."
      Top             =   600
      Width           =   2655
   End
   Begin VB.ComboBox cbxSequences 
      Height          =   315
      Left            =   4560
      Style           =   2  'Dropdown List
      TabIndex        =   2
      ToolTipText     =   $"FInDeValMainMenu.frx":0EAE
      Top             =   120
      Width           =   5655
   End
   Begin VB.TextBox txbxRegionInfo 
      Height          =   2535
      Left            =   120
      Locked          =   -1  'True
      MultiLine       =   -1  'True
      ScrollBars      =   2  'Vertical
      TabIndex        =   6
      ToolTipText     =   "Taxa Box"
      Top             =   5280
      Width           =   10095
   End
   Begin VB.CommandButton butFindTemplate 
      Caption         =   "Find &Template"
      Height          =   495
      Left            =   120
      TabIndex        =   11
      ToolTipText     =   "Click after selecting a sequence to begin InDeVal analysis."
      Top             =   120
      Width           =   1215
   End
   Begin VB.Label lblActSeqName 
      BeginProperty Font 
         Name            =   "MS Sans Serif"
         Size            =   9.75
         Charset         =   238
         Weight          =   400
         Underline       =   0   'False
         Italic          =   0   'False
         Strikethrough   =   0   'False
      EndProperty
      Height          =   255
      Left            =   3240
      TabIndex        =   13
      ToolTipText     =   "Name of Sequence used in Displayed Analysis"
      Top             =   720
      Width           =   5295
   End
   Begin VB.Label lblSeqInfo 
      Height          =   255
      Left            =   120
      TabIndex        =   15
      ToolTipText     =   "Sequence length and position number, relative to the analyzed sequence, of the first and last bases in this region"
      Top             =   3960
      Width           =   3615
   End
   Begin VB.Label lblRegionInfo 
      AutoSize        =   -1  'True
      BeginProperty Font 
         Name            =   "Courier New"
         Size            =   8.25
         Charset         =   238
         Weight          =   400
         Underline       =   0   'False
         Italic          =   0   'False
         Strikethrough   =   0   'False
      EndProperty
      Height          =   315
      Left            =   120
      TabIndex        =   0
      ToolTipText     =   "Region Information"
      Top             =   4800
      Width           =   10095
      WordWrap        =   -1  'True
   End
   Begin VB.Label lblBestTemplate 
      Height          =   255
      Left            =   120
      TabIndex        =   14
      ToolTipText     =   "Name of Template used in Displayed Analysis"
      Top             =   720
      Width           =   2775
   End
   Begin VB.Menu menuFile 
      Caption         =   "&Files"
      NegotiatePosition=   1  'Left
      Begin VB.Menu menuLoadTemplate 
         Caption         =   "Load &Templates"
      End
      Begin VB.Menu menuLoadSequences 
         Caption         =   "Load &Sequences"
      End
      Begin VB.Menu menuWriteOutputFile 
         Caption         =   "&Write Output File"
      End
   End
   Begin VB.Menu menuLPAM 
      Caption         =   "&Parameters"
   End
   Begin VB.Menu menuOptions 
      Caption         =   "&Options"
   End
End
Attribute VB_Name = "FInDeValMainMenu"
Attribute VB_GlobalNameSpace = False
Attribute VB_Creatable = False
Attribute VB_PredeclaredId = True
Attribute VB_Exposed = False
Option Explicit

Dim actVRFileName As String
Dim actVRseq As String
Dim actVRI As Integer
Dim actVRPI As Integer
Dim foundBestTemplate As Boolean
Dim bestTemplateIndex As Integer
Dim actSeqName As String

Private Sub butFindTemplate_Click()
    ChangeTemplate (0)
End Sub
Sub SetRefindTemplate()
    foundBestTemplate = False
End Sub
'T is index of template, not the ranklist index nor the cbx index
Private Sub ChangeTemplate(ByVal T As Integer)
    On Error GoTo errorTrap
    ShowThinking
    GetSequence
    If actSeq <> "" And numTemplates > 0 Then
        lstSeq.Clear
        lblRegionInfo.Caption = ""
        txbxRegionInfo.Text = ""
        lblSeqInfo.Caption = ""
        If Not foundBestTemplate Then
            bestTemplateIndex = FindBestTemplate
            'T = bestTemplateIndex
            CopyTemplateRankListToCbx
            foundBestTemplate = True
        End If
        If (1 <= T And T <= numTemplates) Then
            actTemplate = T
        Else
            actTemplate = bestTemplateIndex
        End If
        'MsgBox "Template Found"
        lblBestTemplate.Caption = templateName(actTemplate)
        'UpdateTemplateMapFromCRBounds actTemplate
        ComputeSequenceMapVRs
        'MsgBox "VRs found"
        ParseSequenceMap
        'MsgBox "Sequence Map Parsed"
        DisplaySequence
        If lstSeq.ListCount >= 1 Then
            lstSeq.ListIndex = 0
            lstSeq.SetFocus
        End If
    End If
    ShowDoneThinking
    Exit Sub
errorTrap:
    ShowDoneThinking
    InDeValRunTimeError
    Close
    Exit Sub
End Sub

Private Sub CopyTemplateRankListToCbx()
    Dim i As Integer
    cbxTemplates.Clear
    Assert (templateRankListSize = numTemplates)
    For i = 1 To templateRankListSize
        cbxTemplates.AddItem (templateName(templateRankList(i).index))
    Next i
    cbxTemplates.ListIndex = 0
End Sub

Private Sub DisplaySequence()
    On Error GoTo errorTrap
    Dim l As Integer
    Dim lastEnd As Integer
    Dim line As String
    Dim id As String
    Dim certainty As String
    
    lastEnd = 0
    For l = 1 To numDispLines
        If IsDefinedBound(seqDispLine(l).begin) And IsDefinedBound(seqDispLine(l).end) Then
            If (seqDispLine(l).numCR = 1 And seqDispLine(l).numVR = 0) Then
                id = "[C]"
            ElseIf (seqDispLine(l).numCR = 0 And seqDispLine(l).numVR = 1) Then
                id = "{V}"
            Else
                id = seqDispLine(l).numCR & "," & seqDispLine(l).numVR
            End If
            If seqDispLine(l).isConfused Then
                certainty = "?"
            Else
                certainty = ":"
            End If
            line = l & certainty & id & certainty & FromTo$(actSeq, seqDispLine(l).begin, seqDispLine(l).end)
            lstSeq.AddItem (line)
            'lstSeq.list(l).
        Else
            'MsgBox "Error. undefined line " & l
            Assert (False)
        End If
        If seqDispLine(l).begin <> lastEnd + 1 Then
            'MsgBox "error. inconsistency in sequence parsing"
            'Stop
            Assert (False)
        End If
        lastEnd = seqDispLine(l).end
    Next l
    Exit Sub
errorTrap:
    InDeValRunTimeError
    Close
    Exit Sub
End Sub

Private Sub butHelp_Click()
    FHelp.Show
End Sub

Private Sub butIndelDiff_Click()
    lstSeq.SetFocus  ' return focus back to our list
    FAnalyzeVRs.SetParameters actVRI, actVRPI, ccDIFF
    FAnalyzeVRs.Show
End Sub

Private Sub butIndelSame_Click()
    lstSeq.SetFocus
    FAnalyzeVRs.SetParameters actVRI, actVRPI, ccSAME
    FAnalyzeVRs.Show
End Sub

Private Sub butSelectTemplate_Click()
    ChangeTemplate templateRankList(cbxTemplates.ListIndex + 1).index
End Sub

Private Sub butSelectVRPoss_Click()
    SelectVR lstSeq.ListIndex + 1, actVRI, actVRPI
    Dim curLine As Integer
    curLine = lstSeq.ListIndex
    lstSeq.Clear
    DisplaySequence
    lstSeq.ListIndex = min(lstSeq.ListCount - 1, curLine)
    lstSeq.SetFocus
End Sub

Private Sub cbxSequences_Click()
    cbxSequences_DblClick
End Sub

Sub cbxSequences_DblClick()
    'SetRefindTemplate
    'foundBestTemplate = False
    'bestTemplateIndex = 0
End Sub


Private Sub cbxSequences_GotFocus()
    cbxSequences_Click
End Sub

Private Sub cbxVRPoss_Click()
    cbxVRPoss_DblClick
End Sub

Private Sub cbxVRPoss_DblClick()
    UpdateVRInfo actVRI, cbxVRPoss.ListIndex + 1
End Sub

Private Sub Form_Load()
    LoadInDeValParameters
    LoadInDeValOptions
    Initialization
    'MBlast.SetBlastParametersToDefaults
    MLPAM.SetLPAMParametersToDefaults
    MMatchTemplate.SetMMatchTemplateParametersToDefaults
    MInvert.InitializeInvert
    SetLstSeqToolTip ""
    SetRefindTemplate
    SetNoSeq
End Sub

Private Sub Form_Unload(Cancel As Integer)
    End
End Sub

Private Sub chkBaseCount_Click()
    SetRefindTemplate
End Sub

Private Sub chkInverse_Click()
    SetRefindTemplate
    cbxSequences_DblClick
End Sub

Private Sub chkInverse_KeyPress(KeyAscii As Integer)
    Dim value
    value = chkInverse.value
    Select Case KeyAscii
        Case ASC_CR
            If value = 1 Or value = 0 Then
                chkInverse.value = 1 - value
            End If
    End Select
End Sub

Private Sub lstSeq_GotFocus()
    UpdateRegionInfo
End Sub
Private Sub UpdateRegionInfo()
    On Error GoTo errorTrap
    Dim index As Integer
    Dim line As TSequenceDisplayLine
    Dim smi  As Integer
    Dim i As Integer
    Dim numBases As Integer
        
    index = lstSeq.ListIndex + 1
    If (index < 1) Or (index > numDispLines) Then
        actVRFileName = ""
        actVRseq = ""
        HideVRButtons
        SetLstSeqToolTip ""
        Exit Sub
    End If
    line = seqDispLine(index)
    
    ' update lstSeq.toolTipText
    If line.isConfused Then
        SetLstSeqToolTip "Question marks (?) indicate that no unambiguous alignment for the region was found by LPAM. User analysis is recommended."
    Else
        SetLstSeqToolTip "Colons (:) indicate that InDeVal found an unambiguous alignment for the region."
    End If
    ' update lblSeqInfo with information on bases included in the current line
    If line.begin > line.end Then
        Assert (line.end + 1 = line.begin)
        Assert seqDispLine(index - 1).end = line.end
        lblSeqInfo.Caption = "No bases"
        FAnalyzeVRs.SetActSeqLine "Current Line: <No bases>"
    Else
        numBases = line.end - line.begin + 1
        lblSeqInfo.Caption = numBases & " bases: " & line.begin & " - " & line.end
        FAnalyzeVRs.SetActSeqLine "Current Line -- " & numBases & " bases: " & lstSeq.Text
    End If
    
    ' update lblRegionInfo and txbxRegionInfo
    ' if this line does not represent a single variable region ...
    If line.numCR <> 0 Or line.numVR <> 1 Then
        HideVRButtons
        cbxVRPoss.Visible = False
        actVRFileName = ""
        actVRseq = ""
        If line.numCR = 1 And line.numVR = 0 Then
            lblRegionInfo.Caption = "Conserved Region: " & crDisplay(actTemplate, line.index)
            'lblRegionInfo.Caption = cr(actTemplate, line.index)
            txbxRegionInfo.Text = "Template: " & templateName(actTemplate)
        Else
            lblRegionInfo.Caption = "Confused Region: " & line.numCR & " Conserved Regions and " & line.numVR & " Variable Regions."
            txbxRegionInfo.Text = ""
            For i = 0 To line.numCR + line.numVR - 1
                smi = line.index + i
                If Not (1 <= smi And smi <= MAXNUMREGIONS) Then
                    Assert (False) ' subscript out of range
                    txbxRegionInfo.Text = txbxRegionInfo.Text & " Error."
                    Exit Sub
                End If
                If seqMap(smi).isConserved Then
                    txbxRegionInfo.Text = txbxRegionInfo.Text & crDisplay(actTemplate, seqMap(smi).index) & Chr$(ASC_CR) & Chr$(ASC_LF)
                Else
                    txbxRegionInfo.Text = txbxRegionInfo.Text & vrFileName(actTemplate, seqMap(smi).index) & Chr$(ASC_CR) & Chr$(ASC_LF)
                End If
            Next i
        End If
        Exit Sub
    End If
        
    ' otherwise this is a variable region, put the species list in the text box
    Assert (line.index <> NOINDEX)
    ShowVRButtons
    Dim vri As Integer
    actVRI = line.index
    vri = actVRI
    cbxVRPoss.Clear
    
    If Not (1 <= vri And vri <= numVR(actTemplate)) Then
        Assert (False) ' index out of bounds
        Exit Sub
    End If
    
    If vr(vri).numPoss > 1 Then
        For i = 1 To vr(vri).numPoss
            cbxVRPoss.AddItem (vr(vri).poss(i).seq)
        Next i
        cbxVRPoss.ListIndex = vr(vri).selected - 1
        cbxVRPoss.Visible = True
    Else
        cbxVRPoss.Visible = False
    End If
    UpdateVRInfo vri, vr(vri).selected
    Exit Sub
errorTrap:
    InDeValRunTimeError
    Close
    Exit Sub
End Sub
Private Sub UpdateVRInfo(ByVal vri As Integer, ByVal vrpi As Integer)
    actVRPI = vrpi
    actVRFileName = vrFileName(actTemplate, vri)
    'actVRSeq = vr(vri)
    actVRseq = vr(vri).poss(vrpi).seq
    Dim actVRseqDisplay As String
    
    If actVRseq = "" Then
        actVRseqDisplay = "NOT FOUND"
    Else
        actVRseqDisplay = actVRseq
    End If
    
    lblRegionInfo.Caption = "Variable Region: " & actVRFileName & " -- " & actVRseqDisplay
    'txbxRegionInfo.Text = vrSpeciesList(vri)
    txbxRegionInfo.Text = vr(vri).poss(vrpi).species
End Sub
Private Sub HideVRButtons()
    butIndelSame.Visible = False
    butIndelDiff.Visible = False
    butSelectVRPoss.Visible = False
End Sub
Private Sub ShowVRButtons()
    butIndelSame.Visible = True
    butIndelDiff.Visible = True
    butSelectVRPoss.Visible = True
End Sub

Private Sub lstSeq_KeyUp(KeyCode As Integer, Shift As Integer)
    UpdateRegionInfo
End Sub

Private Sub lstSeq_LostFocus()
    SetLstSeqToolTip ""
End Sub

Private Sub lstSeq_MouseUp(Button As Integer, Shift As Integer, X As Single, Y As Single)
    UpdateRegionInfo
End Sub

Private Sub lstSeq_Scroll()
    UpdateRegionInfo
End Sub

Private Sub MenuLoad_Click()

End Sub

'Private Sub menuBlast_Click()
'    FBlastParameters.Show
'End Sub
Private Sub menuLPAM_Click()
    FInDeValParameters.Show
End Sub
Private Sub menuOptions_Click()
    FInDeValOptions.Show
End Sub
Private Sub MenuLoadSequences_Click()
    FLoadSequence.Show
End Sub

Private Sub MenuLoadTemplate_Click()
    FLoadTemplate.Show
End Sub

Private Sub ShowThinking()
    FInDeValMainMenu.MousePointer = 11
End Sub
Private Sub ShowDoneThinking()
    FInDeValMainMenu.MousePointer = 0
End Sub
Private Sub SetLstSeqToolTip(toolTipText As String)
    If toolTipText = "" Then
        toolTipText = "Analyzed Sequence Box: actual bases from sequence being analyzed"
    End If
    lstSeq.toolTipText = toolTipText
End Sub

Private Sub GetSequence()
    If cbxSequences.Text <> "" Then
        'If cbxSequences.Text <> actSeqName Then
            actSeqName = cbxSequences.Text
            FindSequence actSeqName
            SetRefindTemplate
        'End If
    Else
        SetNoSeq
    End If
    lblActSeqName.Caption = actSeqName
End Sub
Sub SetNoSeq()
    actSeq = ""
    actSeqName = ""
End Sub
Private Sub menuWriteOutputFile_Click()
    Dim suggestion As String
    suggestion = ValidFileName(actSeqName, 8, ".txt")
    FWriteOutputFile.SuggestFileName (suggestion)
    FWriteOutputFile.Show
End Sub
Function GetActSeqName() As String
    GetActSeqName = actSeqName
End Function
