# Supplementary material for: The InDeVal insertion/deletion evaluation tool: a program for finding target regions in DNA sequences and for aiding in sequence comparison
Source: BMC Bioinformatics. 2004 Oct 29;5:173. doi: 10.1186/1471-2105-5-173 (PMC528782; doi:10.1186/1471-2105-5-173)
Supplement: Additional File 3 — InDeVal source code The source code for InDeVal in Microsoft Visual Basic 6.0 can be obtained by clicking on the link below or by visiting . The files are archived using WinZip® 9.0. The package (61 kB) includes the 32 code files, the InDeVal icon and the bitmap from which it was constructed, and InDeValSourceCodeHelp.txt, a file with advice on orienting within the source code files. [file 1471-2105-5-173-S3.zip › FInDeValOptions.frm]

VERSION 5.00
Begin VB.Form FInDeValOptions 
   Caption         =   "InDeVal Message Options"
   ClientHeight    =   3510
   ClientLeft      =   60
   ClientTop       =   345
   ClientWidth     =   3975
   Icon            =   "FInDeValOptions.frx":0000
   LinkTopic       =   "Form1"
   ScaleHeight     =   3510
   ScaleWidth      =   3975
   StartUpPosition =   3  'Windows Default
   Begin VB.CommandButton butSave 
      Caption         =   "&Save"
      Height          =   495
      Left            =   2640
      TabIndex        =   0
      ToolTipText     =   "Confirm these settings and save them as the default settings."
      Top             =   2760
      Width           =   855
   End
   Begin VB.CommandButton butOkay 
      Caption         =   "&OK"
      Height          =   495
      Left            =   360
      TabIndex        =   4
      ToolTipText     =   "Confirm these choices and close window."
      Top             =   2760
      Width           =   855
   End
   Begin VB.CheckBox chkShowAssertFailures 
      Caption         =   "Inform when InDeVal commits an internal &logic error."
      Height          =   375
      Left            =   360
      TabIndex        =   3
      ToolTipText     =   "Warning messages of this type will be displayed if the box is checked."
      Top             =   2040
      Value           =   1  'Checked
      Width           =   3255
   End
   Begin VB.CheckBox chkShowRunTimeErrors 
      Caption         =   "Inform when InDeVal commits a run-time &error."
      Height          =   375
      Left            =   360
      TabIndex        =   2
      ToolTipText     =   "Warning messages of this type will be displayed if the box is checked."
      Top             =   1320
      Value           =   1  'Checked
      Width           =   3255
   End
   Begin VB.CheckBox chkShowVRWarnings 
      Caption         =   "Inform when InDeVal cannot find an exact match for a well-delimited (&non-confused) variable region."
      Height          =   615
      Left            =   360
      TabIndex        =   1
      ToolTipText     =   "Warning messages of this type will be displayed if the box is checked."
      Top             =   360
      Width           =   3255
   End
End
Attribute VB_Name = "FInDeValOptions"
Attribute VB_GlobalNameSpace = False
Attribute VB_Creatable = False
Attribute VB_PredeclaredId = True
Attribute VB_Exposed = False
Option Explicit

Private Sub butOkay_Click()
    SetOptionsFromChks
    FInDeValOptions.Hide
End Sub

Private Sub Form_Activate()
    SetChksFromOptions
End Sub

Private Sub Form_Load()
    SetChksFromOptions
End Sub

Private Sub SetChksFromOptions()
    chkShowVRWarnings.value = BoolToCheck(showVRWarnings)
    chkShowRunTimeErrors.value = BoolToCheck(showRunTimeErrors)
    chkShowAssertFailures.value = BoolToCheck(showAssertFailures)
End Sub

Private Sub SetOptionsFromChks()
    showVRWarnings = CheckToBool(chkShowVRWarnings.value)
    showRunTimeErrors = CheckToBool(chkShowRunTimeErrors.value)
    showAssertFailures = CheckToBool(chkShowAssertFailures.value)
End Sub

Function BoolToCheck(ByVal bool As Boolean) As Integer
    If bool Then
        BoolToCheck = 1
    Else
        BoolToCheck = 0
    End If
End Function
Function CheckToBool(ByVal chk As Integer) As Boolean
    Assert (chk = 1 Or chk = 0)
    CheckToBool = (chk <> 0)
End Function
Private Sub butSave_Click()
    On Error GoTo errorTrap
    SetOptionsFromChks
    SaveInDeValOptions
    butOkay_Click
    Exit Sub
errorTrap:
    InDeValRunTimeError
    Close
    Exit Sub

End Sub
