# Supplementary material for: The InDeVal insertion/deletion evaluation tool: a program for finding target regions in DNA sequences and for aiding in sequence comparison
Source: BMC Bioinformatics. 2004 Oct 29;5:173. doi: 10.1186/1471-2105-5-173 (PMC528782; doi:10.1186/1471-2105-5-173)
Supplement: Additional File 3 — InDeVal source code The source code for InDeVal in Microsoft Visual Basic 6.0 can be obtained by clicking on the link below or by visiting . The files are archived using WinZip® 9.0. The package (61 kB) includes the 32 code files, the InDeVal icon and the bitmap from which it was constructed, and InDeValSourceCodeHelp.txt, a file with advice on orienting within the source code files. [file 1471-2105-5-173-S3.zip › FInDeValParmeters.frm]

VERSION 5.00
Begin VB.Form FInDeValParameters 
   Caption         =   "Set InDeVal Parameters"
   ClientHeight    =   5070
   ClientLeft      =   60
   ClientTop       =   345
   ClientWidth     =   4740
   Icon            =   "FInDeValParmeters.frx":0000
   LinkTopic       =   "Form1"
   ScaleHeight     =   5070
   ScaleWidth      =   4740
   StartUpPosition =   3  'Windows Default
   Begin VB.TextBox txbxBaseCountTolerance 
      Height          =   285
      Left            =   2880
      TabIndex        =   6
      Text            =   "Text1"
      ToolTipText     =   "Base Count Tolerance: original default value 3."
      Top             =   3960
      Width           =   375
   End
   Begin VB.CommandButton butSave 
      Caption         =   "&Save"
      Height          =   375
      Left            =   3480
      TabIndex        =   10
      ToolTipText     =   "Save these parameters as the new default settings."
      Top             =   2880
      Width           =   1095
   End
   Begin VB.TextBox txbxMinCRLength 
      Alignment       =   1  'Right Justify
      Height          =   285
      Left            =   2880
      TabIndex        =   5
      Text            =   "Text1"
      ToolTipText     =   "Minimum Analyzed Length: original default value 0."
      Top             =   3360
      Width           =   375
   End
   Begin VB.TextBox txbxLengthVariation 
      Alignment       =   1  'Right Justify
      Height          =   285
      Left            =   2880
      TabIndex        =   1
      Text            =   "Text1"
      ToolTipText     =   "Allowable Length Variation: original default value 2"
      Top             =   480
      Width           =   375
   End
   Begin VB.CommandButton butCancel 
      Caption         =   "&Cancel"
      Height          =   375
      Left            =   1560
      TabIndex        =   8
      ToolTipText     =   "Close this window and ignore any changes made to the parameter values."
      Top             =   4440
      Width           =   735
   End
   Begin VB.CommandButton butOk 
      Caption         =   "&OK"
      Height          =   375
      Left            =   360
      TabIndex        =   7
      ToolTipText     =   "Accept the displayed parameters."
      Top             =   4440
      Width           =   975
   End
   Begin VB.CommandButton butReset 
      Caption         =   "&Reset"
      Height          =   375
      Left            =   3480
      TabIndex        =   9
      ToolTipText     =   "Reset parameters to the saved default settings."
      Top             =   480
      Width           =   1095
   End
   Begin VB.TextBox txbxMinAcceptancePct 
      Alignment       =   1  'Right Justify
      Height          =   285
      Left            =   2880
      TabIndex        =   4
      Text            =   "Text3"
      ToolTipText     =   "Minimum Acceptance Percentage: original default value 10."
      Top             =   2640
      Width           =   375
   End
   Begin VB.TextBox txbxStdAcceptancePct 
      Alignment       =   1  'Right Justify
      Height          =   285
      Left            =   2880
      TabIndex        =   3
      Text            =   "Text2"
      ToolTipText     =   "Standard Acceptance Percentage: original default value 75."
      Top             =   1920
      Width           =   375
   End
   Begin VB.TextBox txbxWordLength 
      Alignment       =   1  'Right Justify
      Height          =   285
      Left            =   2880
      TabIndex        =   2
      Text            =   "Text1"
      ToolTipText     =   "Word Length: originial default value 6."
      Top             =   1200
      Width           =   375
   End
   Begin VB.Label Label6 
      Alignment       =   1  'Right Justify
      Caption         =   "Base Count Tolerance"
      Height          =   255
      Left            =   120
      TabIndex        =   15
      ToolTipText     =   "Two templates have roughly the same number of matched bases if the values differ by this number or less."
      Top             =   3960
      Width           =   2415
   End
   Begin VB.Label Label4 
      Alignment       =   1  'Right Justify
      Caption         =   "Minimum Analyzed Length"
      Height          =   255
      Left            =   120
      TabIndex        =   14
      ToolTipText     =   "Conserved regions shorter than this length will not be matched by LPAM."
      Top             =   3360
      Width           =   2415
   End
   Begin VB.Label Label3 
      Alignment       =   1  'Right Justify
      Caption         =   "Allowable Length Variation"
      Height          =   255
      Left            =   480
      TabIndex        =   13
      ToolTipText     =   $"FInDeValParmeters.frx":0CCA
      Top             =   480
      Width           =   2175
   End
   Begin VB.Label Label2 
      Caption         =   "Minimum Acceptance Percentage"
      Height          =   255
      Left            =   120
      TabIndex        =   12
      ToolTipText     =   $"FInDeValParmeters.frx":0D6D
      Top             =   2640
      Width           =   2415
   End
   Begin VB.Label Label5 
      Caption         =   "  Standard Acceptance Percentage"
      Height          =   255
      Left            =   0
      TabIndex        =   11
      ToolTipText     =   $"FInDeValParmeters.frx":0E1B
      Top             =   1920
      Width           =   2535
   End
   Begin VB.Label Label1 
      Alignment       =   1  'Right Justify
      Caption         =   "Word Length"
      Height          =   255
      Left            =   960
      TabIndex        =   0
      ToolTipText     =   $"FInDeValParmeters.frx":0EBE
      Top             =   1200
      Width           =   1575
   End
End
Attribute VB_Name = "FInDeValParameters"
Attribute VB_GlobalNameSpace = False
Attribute VB_Creatable = False
Attribute VB_PredeclaredId = True
Attribute VB_Exposed = False
Option Explicit

Dim lengthVariation As Integer
Dim wordLength As Integer
Dim stdAcceptancePct As Integer
Dim minAcceptancePct As Integer
Dim minCRLength As Integer
Dim baseCountTolerance As Integer
Private Sub butCancel_Click()
    CopyParametersFromMLPAM
    CopyParametersFromMMatchTemplate
    Form_Unload (True)
End Sub

Private Sub butReset_Click()
    lengthVariation = defaultMaxLengthVariation
    wordLength = defaultWordLength
    stdAcceptancePct = defaultStdAcceptancePct
    minAcceptancePct = defaultMinAcceptancePct
    minCRLength = defaultMinCRLength
    baseCountTolerance = defaultBaseCountTolerance
    DisplayParameters
End Sub

Private Sub butOK_Click()
    GetParametersFromDisplay
    CopyParametersToMLPAM
    CopyParametersToMMatchTemplate
    FInDeValMainMenu.SetRefindTemplate
    Form_Unload (False)
End Sub
Private Sub CopyParametersFromMLPAM()
    MLPAM.GetParameters lengthVariation, wordLength, stdAcceptancePct, minAcceptancePct, minCRLength
End Sub
Private Sub CopyParametersFromMMatchTemplate()
    MMatchTemplate.GetParameters baseCountTolerance
End Sub

Private Sub CopyParametersToMLPAM()
    MLPAM.SetParameters lengthVariation, wordLength, stdAcceptancePct, minAcceptancePct, minCRLength
End Sub
Private Sub CopyParametersToMMatchTemplate()
    MMatchTemplate.SetParameters baseCountTolerance
End Sub
Private Sub DisplayParameters()
    txbxLengthVariation.Text = lengthVariation
    txbxWordLength.Text = wordLength
    txbxStdAcceptancePct.Text = stdAcceptancePct
    txbxMinAcceptancePct.Text = minAcceptancePct
    txbxMinCRLength.Text = minCRLength
    txbxBaseCountTolerance.Text = baseCountTolerance
End Sub
Private Sub GetParametersFromDisplay()
    CorrectDisplay
    lengthVariation = txbxLengthVariation.Text
    wordLength = txbxWordLength.Text
    stdAcceptancePct = txbxStdAcceptancePct.Text
    minAcceptancePct = txbxMinAcceptancePct.Text
    minCRLength = txbxMinCRLength.Text
    baseCountTolerance = txbxBaseCountTolerance.Text
End Sub
Private Sub CorrectDisplay()
    If txbxLengthVariation.Text < 0 Then
        txbxLengthVariation.Text = 0
    End If
    
    If txbxWordLength.Text < 1 Then
        txbxWordLength.Text = 1
    End If
    
    If txbxStdAcceptancePct.Text < 0 Then
        txbxStdAcceptancePct.Text = 0
    ElseIf txbxStdAcceptancePct.Text > 100 Then
        txbxStdAcceptancePct = 100
    End If
    
    If txbxMinAcceptancePct.Text < 0 Then
        txbxMinAcceptancePct.Text = 0
    ElseIf txbxMinAcceptancePct.Text > 100 Then
        txbxMinAcceptancePct = 100
    End If
    
    If txbxMinCRLength.Text < 0 Then
        txbxMinCRLength.Text = 0
    End If
    
    If txbxBaseCountTolerance < 0 Then
        txbxBaseCountTolerance = 0
    End If
End Sub

Private Sub butSave_Click()
    On Error GoTo errorTrap
    GetParametersFromDisplay
    SetDefaultsFromParameters
    SaveInDeValParameters
    butReset_Click
    butOK_Click
    Exit Sub
errorTrap:
    InDeValRunTimeError
    Close
    Exit Sub
End Sub

Private Sub Form_Activate()
    CopyParametersFromMLPAM
    CopyParametersFromMMatchTemplate
    DisplayParameters
End Sub

Private Sub Form_Load()
    CopyParametersFromMLPAM
    CopyParametersFromMMatchTemplate
    DisplayParameters
End Sub

Private Sub Form_Unload(Cancel As Integer)
    CopyParametersToMLPAM
    CopyParametersToMMatchTemplate
    FInDeValParameters.Hide
End Sub

Private Sub SetDefaultsFromParameters()
    defaultMaxLengthVariation = lengthVariation
    defaultWordLength = wordLength
    defaultStdAcceptancePct = stdAcceptancePct
    defaultMinAcceptancePct = minAcceptancePct
    defaultMinCRLength = minCRLength
    defaultBaseCountTolerance = baseCountTolerance
End Sub
