# Supplementary material for: The InDeVal insertion/deletion evaluation tool: a program for finding target regions in DNA sequences and for aiding in sequence comparison
Source: BMC Bioinformatics. 2004 Oct 29;5:173. doi: 10.1186/1471-2105-5-173 (PMC528782; doi:10.1186/1471-2105-5-173)
Supplement: Additional File 3 — InDeVal source code The source code for InDeVal in Microsoft Visual Basic 6.0 can be obtained by clicking on the link below or by visiting . The files are archived using WinZip® 9.0. The package (61 kB) includes the 32 code files, the InDeVal icon and the bitmap from which it was constructed, and InDeValSourceCodeHelp.txt, a file with advice on orienting within the source code files. [file 1471-2105-5-173-S3.zip › FLoadSequence.frm]

VERSION 5.00
Begin VB.Form FLoadSequence 
   Caption         =   "InDeVal: Load Sequence"
   ClientHeight    =   4365
   ClientLeft      =   60
   ClientTop       =   345
   ClientWidth     =   5670
   Icon            =   "FLoadSequence.frx":0000
   LinkTopic       =   "Form2"
   ScaleHeight     =   4365
   ScaleWidth      =   5670
   StartUpPosition =   3  'Windows Default
   Begin VB.DriveListBox Drive1 
      Height          =   315
      Left            =   0
      TabIndex        =   0
      Top             =   0
      Width           =   3735
   End
   Begin VB.DirListBox Dir1 
      Height          =   3465
      Left            =   0
      TabIndex        =   1
      Top             =   600
      Width           =   2775
   End
   Begin VB.FileListBox File1 
      Height          =   3405
      Left            =   3120
      TabIndex        =   2
      Top             =   600
      Width           =   2415
   End
   Begin VB.CommandButton LoadSequenceButton 
      Caption         =   "&Load Sequences"
      Height          =   375
      Left            =   4080
      TabIndex        =   3
      ToolTipText     =   "Process the file which contains the sequences to be analyzed."
      Top             =   0
      Width           =   1575
   End
End
Attribute VB_Name = "FLoadSequence"
Attribute VB_GlobalNameSpace = False
Attribute VB_Creatable = False
Attribute VB_PredeclaredId = True
Attribute VB_Exposed = False
Option Explicit
Private Sub Drive1_Change()
    On Error GoTo DriveHandler
    ChDir Left$(Drive1.Drive, 1) & ":"
    Dir1.path = Drive1.Drive
    Exit Sub
DriveHandler:
    Drive1.Drive = Dir1.path
    Exit Sub
End Sub
Private Sub Drive1_KeyPress(KeyAscii As Integer)
    Select Case KeyAscii
        Case ASC_CR
            Drive1.Drive = Drive1.List(Drive1.ListIndex)
    End Select
End Sub


Private Sub Dir1_Change()
    ChDir Dir1.path
    File1.path = Dir1.path
End Sub
Private Sub Dir1_KeyPress(KeyAscii As Integer)
    Select Case KeyAscii
        Case ASC_CR
            Dir1.path = Dir1.List(Dir1.ListIndex)
    End Select
End Sub


Private Sub File1_DblClick()
    LoadSequenceButton_Click
End Sub

Private Sub File1_GotFocus()
    If File1.ListIndex < 0 Then
        File1.ListIndex = 0
    End If
End Sub

Private Sub File1_KeyPress(KeyAscii As Integer)
    Select Case KeyAscii
        Case ASC_CR
            File1_DblClick
    End Select
End Sub

Private Sub Form_Activate()
    Dir1.SetFocus
End Sub

Private Sub LoadSequenceButton_Click()
    On Error GoTo errorTrap
    FInDeValMainMenu.SetNoSeq

    sequenceFileName = File1.FileName
    sequenceFilePath = File1.path

    LoadSequence
    FInDeValMainMenu.SetRefindTemplate
    FLoadSequence.Hide
    Exit Sub
errorTrap:
    InDeValRunTimeError
    FInDeValMainMenu.SetRefindTemplate
    Close
    FLoadSequence.Hide
    Exit Sub
End Sub

Private Sub LoadSequenceButton_KeyPress(KeyAscii As Integer)
    Select Case KeyAscii
        Case ASC_CR
            LoadSequenceButton_Click
    End Select
End Sub
