# Supplementary material for: The InDeVal insertion/deletion evaluation tool: a program for finding target regions in DNA sequences and for aiding in sequence comparison
Source: BMC Bioinformatics. 2004 Oct 29;5:173. doi: 10.1186/1471-2105-5-173 (PMC528782; doi:10.1186/1471-2105-5-173)
Supplement: Additional File 3 — InDeVal source code The source code for InDeVal in Microsoft Visual Basic 6.0 can be obtained by clicking on the link below or by visiting . The files are archived using WinZip® 9.0. The package (61 kB) includes the 32 code files, the InDeVal icon and the bitmap from which it was constructed, and InDeValSourceCodeHelp.txt, a file with advice on orienting within the source code files. [file 1471-2105-5-173-S3.zip › FLoadTemplate.frm]

VERSION 5.00
Begin VB.Form FLoadTemplate 
   Caption         =   "InDeVal: Load Template"
   ClientHeight    =   4500
   ClientLeft      =   60
   ClientTop       =   345
   ClientWidth     =   6000
   Icon            =   "FLoadTemplate.frx":0000
   LinkTopic       =   "Form1"
   ScaleHeight     =   4500
   ScaleWidth      =   6000
   StartUpPosition =   3  'Windows Default
   Begin VB.CommandButton LoadTemplateButton 
      Caption         =   "&Load Template"
      Height          =   375
      Left            =   4200
      TabIndex        =   3
      ToolTipText     =   "Process the file which contains the template of the region to be analyzed."
      Top             =   120
      Width           =   1575
   End
   Begin VB.FileListBox File1 
      Height          =   3405
      Left            =   3240
      TabIndex        =   2
      Top             =   720
      Width           =   2415
   End
   Begin VB.DirListBox Dir1 
      Height          =   3465
      Left            =   120
      TabIndex        =   1
      Top             =   720
      Width           =   2775
   End
   Begin VB.DriveListBox Drive1 
      Height          =   315
      Left            =   120
      TabIndex        =   0
      Top             =   120
      Width           =   3735
   End
End
Attribute VB_Name = "FLoadTemplate"
Attribute VB_GlobalNameSpace = False
Attribute VB_Creatable = False
Attribute VB_PredeclaredId = True
Attribute VB_Exposed = False
Option Explicit
Private Sub Dir1_Change()
    ChDir Dir1.path
    File1.path = Dir1.path
End Sub

Private Sub Dir1_KeyPress(KeyAscii As Integer)
    Select Case KeyAscii
        Case ASC_CR
            Dir1.path = Dir1.List(Dir1.ListIndex)
    End Select
End Sub

Private Sub Drive1_Change()
    On Error GoTo DriveHandler
    ChDir Left$(Drive1.Drive, 1) & ":"
    'ChDir Drive1.Drive
    Dir1.path = Drive1.Drive
    Exit Sub
DriveHandler:
    Drive1.Drive = Dir1.path
    Exit Sub
End Sub

Private Sub Drive1_KeyPress(KeyAscii As Integer)
    Select Case KeyAscii
        Case ASC_CR
            Drive1.Drive = Drive1.List(Drive1.ListIndex)
    End Select
End Sub

Private Sub File1_DblClick()
    LoadTemplateButton_Click
End Sub
Private Sub File1_KeyPress(KeyAscii As Integer)
    Select Case KeyAscii
        Case ASC_CR
            File1_DblClick
    End Select
End Sub


Private Sub Form_Activate()
    Dir1.SetFocus
End Sub

Private Sub LoadTemplateButton_Click()
    On Error GoTo errorTrap
    Dim loadOkay As Boolean
    templateFileName = File1.FileName
    templateFilePath = File1.path
    vrFilePath = File1.path
    loadOkay = LoadTemplates
    If loadOkay Then
        FInDeValMainMenu.SetRefindTemplate
        FLoadTemplate.Hide
        Exit Sub
    Else
        Exit Sub
    End If
    Exit Sub
errorTrap:
    InDeValRunTimeError
    FInDeValMainMenu.SetRefindTemplate
    Close
    'FLoadTemplate.Hide
    Exit Sub
End Sub
Private Sub LoadTemplateButton_KeyPress(KeyAscii As Integer)
    Select Case KeyAscii
        Case ASC_CR
            LoadTemplateButton_Click
    End Select
End Sub

Private Sub File1_GotFocus()
    If File1.ListIndex < 0 Then
        File1.ListIndex = 0
    End If
End Sub
