# Supplementary material for: The InDeVal insertion/deletion evaluation tool: a program for finding target regions in DNA sequences and for aiding in sequence comparison
Source: BMC Bioinformatics. 2004 Oct 29;5:173. doi: 10.1186/1471-2105-5-173 (PMC528782; doi:10.1186/1471-2105-5-173)
Supplement: Additional File 3 — InDeVal source code The source code for InDeVal in Microsoft Visual Basic 6.0 can be obtained by clicking on the link below or by visiting . The files are archived using WinZip® 9.0. The package (61 kB) includes the 32 code files, the InDeVal icon and the bitmap from which it was constructed, and InDeValSourceCodeHelp.txt, a file with advice on orienting within the source code files. [file 1471-2105-5-173-S3.zip › FWriteOutputFile.frm]

VERSION 5.00
Begin VB.Form FWriteOutputFile 
   Caption         =   "InDeVal: Write Output File"
   ClientHeight    =   4050
   ClientLeft      =   60
   ClientTop       =   345
   ClientWidth     =   3885
   Icon            =   "FWriteOutputFile.frx":0000
   LinkTopic       =   "Form2"
   ScaleHeight     =   4050
   ScaleWidth      =   3885
   StartUpPosition =   3  'Windows Default
   Begin VB.CheckBox chkIncludeSpeciesLists 
      Caption         =   "Include Variable Region Data"
      Height          =   375
      Left            =   120
      TabIndex        =   5
      ToolTipText     =   $"FWriteOutputFile.frx":0CCA
      Top             =   3480
      Width           =   1935
   End
   Begin VB.TextBox txbxFileName 
      Height          =   285
      Left            =   0
      TabIndex        =   3
      ToolTipText     =   "Type the name of the file here."
      Top             =   3000
      Width           =   3735
   End
   Begin VB.DriveListBox Drive1 
      Height          =   315
      Left            =   0
      TabIndex        =   0
      Top             =   0
      Width           =   3735
   End
   Begin VB.DirListBox Dir1 
      Height          =   1890
      Left            =   0
      TabIndex        =   1
      Top             =   600
      Width           =   3735
   End
   Begin VB.CommandButton butWriteOutputFile 
      Caption         =   "&Write Output File"
      Height          =   375
      Left            =   2160
      TabIndex        =   2
      ToolTipText     =   "Write the sequence in the Analyzed Sequence window to a text file."
      Top             =   3480
      Width           =   1575
   End
   Begin VB.Label lblFileName 
      Caption         =   "Enter name of file here. "
      Height          =   255
      Left            =   120
      TabIndex        =   4
      Top             =   2760
      Width           =   1815
   End
End
Attribute VB_Name = "FWriteOutputFile"
Attribute VB_GlobalNameSpace = False
Attribute VB_Creatable = False
Attribute VB_PredeclaredId = True
Attribute VB_Exposed = False
Option Explicit

Dim driveLetter As String
Dim outFileName As String
Dim outFilePath As String
Const blockLength = 10
Const numBlocksPerLine = 6


Private Sub Drive1_Change()
    On Error GoTo DriveHandler
    driveLetter = Left$(Drive1.Drive, 1) & ":"
    ' ChDir Left$(Drive1.Drive, 1) & ":"
    Dir1.path = Drive1.Drive
    Exit Sub
DriveHandler:
    Drive1.Drive = Dir1.path
    Exit Sub
End Sub
Private Sub Drive1_KeyPress(KeyAscii As Integer)
    Select Case KeyAscii
        Case ASC_CR
            Drive1.Drive = Drive1.List(Drive1.ListIndex)
    End Select
End Sub


Private Sub Dir1_Change()
    'ChDir Dir1.path
    outFilePath = Dir1.path
    'File1.path = Dir1.path
End Sub
Private Sub Dir1_KeyPress(KeyAscii As Integer)
    Select Case KeyAscii
        Case ASC_CR
            Dir1.path = Dir1.List(Dir1.ListIndex)
    End Select
End Sub

Private Sub Check1_Click()

End Sub

Private Sub txbxFileName_KeyPress(KeyAscii As Integer)
    Select Case KeyAscii
        Case ASC_CR
            butWriteOutputFile_Click
    End Select
End Sub

Private Sub Form_Activate()
    'Dir1.SetFocus
    txbxFileName.SetFocus
    txbxFileName.Text = outFileName
    If outFilePath <> "" Then Dir1.path = outFilePath
    If driveLetter <> "" Then Drive1.Drive = driveLetter
End Sub

Private Sub butWriteOutputFile_Click()
    Dim fileWritten As Boolean
    On Error GoTo errorTrap
    'FInDeValMainMenu.SetNoSeq

    outFileName = txbxFileName.Text
    outFilePath = Dir1.path
    fileWritten = WriteOutputFile
    If fileWritten Then FWriteOutputFile.Hide
    Exit Sub
errorTrap:
    InDeValRunTimeError
    'FInDeValMainMenu.SetRefindTemplate
    Close
    ' FWriteOutputFile.Hide
    Exit Sub
End Sub

Private Sub butWriteOutputFile_KeyPress(KeyAscii As Integer)
    Select Case KeyAscii
        Case ASC_CR
            butWriteOutputFile_Click
    End Select
End Sub

Sub SuggestFileName(suggestion As String)
    outFileName = suggestion
End Sub
Function WriteOutputFile() As Boolean
    Dim openOK As Boolean
    WriteOutputFile = False
    If outFileName = "" Then Exit Function
    
    Dim outFileFullName As String
    If outFilePath <> "" Then
        If Right$(outFilePath, 1) = CHR_PATHSLASH Then
            outFileFullName = outFilePath & outFileName
        Else
            outFileFullName = outFilePath & CHR_PATHSLASH & outFileName
        End If
    Else
        outFileFullName = outFileName
    End If
    If Dir$(outFileFullName, vbNormal) <> "" Then
        Dim msg As VbMsgBoxResult
        msg = MsgBox("Output File " & outFileFullName & " already exists." & Chr$(ASC_CR) & Chr$(ASC_LF) & "Do you want to overwrite it?", vbYesNo, MSGBOXTITLE)
        If msg <> vbYes Then Exit Function
    End If
    
    Open outFileFullName For Output Lock Write As FILENUM Len = FILEBUFSIZE
    
    WriteOutputFileText FILENUM, outFileName
    
    Close FILENUM
    
    MsgBox "Output file " & Chr$(ASC_QUOTE) & outFileName & Chr$(ASC_QUOTE) & " has been written."
    WriteOutputFile = True
End Function
Sub WriteOutputFileText(ByVal id As Integer, fileName As String)
    Print #id, "# InDeVal Output File " & Chr$(ASC_QUOTE) & fileName & Chr$(ASC_QUOTE)
    Print #id, "# Analyzed with template " & Chr$(ASC_QUOTE) & templateName(actTemplate) & Chr$(ASC_QUOTE)
    Print #id, ""
    Print #id, INDEVAL_OUTFILE_SEQUENCE_NAME & "  " & FInDeValMainMenu.GetActSeqName()
    Print #id, "    (bases 1 to " & CStr(Len(actSeq)) & ")"
    Print #id, ""
    Print #id, INDEVAL_OUTFILE_BEGIN_ANNOTATION
    WriteAnnotation id
    Print #id, ""
    Print #id, INDEVAL_OUTFILE_END_ANNOTATION
    WriteSequence id
End Sub

Sub WriteAnnotation(ByVal id As Integer)
    Dim l As Integer
    Dim info As TSequenceDisplayLine
    Dim outLine As String
    Dim range As String
    Dim regName As String
    Dim regSpeciesList As String
    Dim printSpeciesList As Boolean
    
    
    '---- find actual beginning of sequence that makes sense ----
    Dim isDeletion As Boolean
    Dim isConserved As Boolean
    Dim isVariable As Boolean
    Dim isConfused As Boolean
    Dim foundBeginning As Boolean
    Dim start As Integer
    
    
    start = 0
    Do
        start = start + 1
        info = seqDispLine(start)
        isDeletion = info.end < info.begin
        isConserved = info.numCR = 1 And info.numVR = 0
        isVariable = info.numCR = 0 And info.numVR = 1
        isConfused = info.isConfused
        foundBeginning = isConserved And (Not isConfused) And (Not isDeletion)
        foundBeginning = foundBeginning Or (isVariable And Not isDeletion)
    Loop Until foundBeginning Or start >= numDispLines
    
    If Not foundBeginning Then Exit Sub
    
    For l = start To numDispLines
        printSpeciesList = False
        info = seqDispLine(l)
        If IsDefinedBound(info.begin) And IsDefinedBound(info.end) And info.begin <= Len(actSeq) Then
            If info.begin > info.end Then
                range = CStr(info.end) & INDEVAL_OUTFILE_RANGE_DELETION & CStr(info.begin)
            Else
                range = CStr(info.begin) & INDEVAL_OUTFILE_RANGE_FROM_TO & CStr(info.end)
            End If
            If (info.numCR = 1 And info.numVR = 0) Then
                regName = "Conserved Region #" & CStr(info.index)
            ElseIf (info.numCR = 0 And info.numVR = 1) Then
                regName = "Variable Region: " & Chr$(ASC_QUOTE) & vrFileName(actTemplate, info.index) & Chr$(ASC_QUOTE)
                If chkIncludeSpeciesLists.value Then
                    printSpeciesList = True
                    regSpeciesList = vr(info.index).poss(vr(info.index).selected).species
                End If
            Else
                regName = "Confused Region: " & info.numCR & " Conserved Regions and " & info.numVR & " Variable Regions."
            End If
            
            Print #id, "    " & range
            Print #id, "        " & regName
            If printSpeciesList Then
                Print #id, "        " & regSpeciesList
            End If
        End If
    Next l
End Sub
Sub WriteSequence(ByVal id As Integer)
    Dim block As Integer
    Dim blockBeg As Integer
    Dim blockEnd As Integer
    Dim lineBeg As Integer
    Dim outLine As String
    blockBeg = 1
    lineBeg = blockBeg
    blockEnd = blockLength
    Do While lineBeg < Len(actSeq)
        outLine = PaddedNumber(lineBeg, Len(actSeq))
        block = 1
        Do While blockBeg < Len(actSeq) And block <= numBlocksPerLine
            outLine = outLine & " " & FromTo$(actSeq, blockBeg, blockEnd)
            blockBeg = blockBeg + blockLength
            blockEnd = blockEnd + blockLength
            block = block + 1
        Loop
        Print #id, outLine
        lineBeg = blockBeg
    Loop
End Sub

Function PaddedNumber(ByVal num As Integer, ByVal maxNum As Integer) As String
    Dim outString As String
    Dim maxString As String
    outString = CStr(num)
    maxString = CStr(maxNum)
    Assert (Len(outString) <= Len(maxString))
    Do While Len(outString) < Len(maxString)
        outString = " " & outString
    Loop
    Assert (Len(outString) = Len(maxString))
    PaddedNumber = outString
End Function
