# Supplementary material for: The InDeVal insertion/deletion evaluation tool: a program for finding target regions in DNA sequences and for aiding in sequence comparison
Source: BMC Bioinformatics. 2004 Oct 29;5:173. doi: 10.1186/1471-2105-5-173 (PMC528782; doi:10.1186/1471-2105-5-173)
Supplement: Additional File 3 — InDeVal source code The source code for InDeVal in Microsoft Visual Basic 6.0 can be obtained by clicking on the link below or by visiting . The files are archived using WinZip® 9.0. The package (61 kB) includes the 32 code files, the InDeVal icon and the bitmap from which it was constructed, and InDeValSourceCodeHelp.txt, a file with advice on orienting within the source code files. [file 1471-2105-5-173-S3.zip › Indeval.PDM]

[Root]
Most Recent Package=InDeVal Package 3


[Package|InDeVal Package 2|Root]
SubWizProgID=PDWizard.SetupPkgSubWiz
BuildFolder=C:\Dokumenty\Sierra\Do zálohy\Èlanky\InDeVal\InDeVal 1.0\Package

[Package|InDeVal Package 2|Configure DAO ISAMs]
Applicable=Yes
Jet 2.x=No

[Package|InDeVal Package 2|Configure DAO ODBC]
JetWorkspace=
ODBCDirect=

[Package|InDeVal Package 2|Files Found]

[Package|InDeVal Package 2|Files Released]

[Package|InDeVal Package 2|Missing Dependency Information]

[Package|InDeVal Package 2|Out-of-Date Dependency Information]

[Package|InDeVal Package 2|Files Added]
c:\dokumenty\sierra\do zálohy\èlanky\indeval\indeval 1.0\indevalhelp0.txt=
c:\dokumenty\sierra\do zálohy\èlanky\indeval\indeval 1.0\indevalhelp1.txt=
c:\dokumenty\sierra\do zálohy\èlanky\indeval\indeval 1.0\indevalhelp2.txt=
c:\dokumenty\sierra\do zálohy\èlanky\indeval\indeval 1.0\indevalhelp3.txt=
c:\dokumenty\sierra\do zálohy\èlanky\indeval\indeval 1.0\indevalhelp4.txt=
c:\dokumenty\sierra\do zálohy\èlanky\indeval\indeval 1.0\indevalhelp5.txt=
c:\dokumenty\sierra\do zálohy\èlanky\indeval\indeval 1.0\indevalhelp6.txt=
c:\dokumenty\sierra\do zálohy\èlanky\indeval\indeval 1.0\indevaloptions.txt=
c:\dokumenty\sierra\do zálohy\èlanky\indeval\indeval 1.0\indevalparams.txt=
c:\dokumenty\sierra\do zálohy\èlanky\indeval\indeval 1.0\templates\templateptrnlf.txt=
c:\dokumenty\sierra\do zálohy\èlanky\indeval\indeval 1.0\templates\vr\greenfilepl3-i.txt=
c:\dokumenty\sierra\do zálohy\èlanky\indeval\indeval 1.0\templates\vr\greenfileplf-i.txt=
c:\dokumenty\sierra\do zálohy\èlanky\indeval\indeval 1.0\templates\vr\greenfileplf-iia.txt=
c:\dokumenty\sierra\do zálohy\èlanky\indeval\indeval 1.0\templates\vr\greenfileplf-iib.txt=
c:\dokumenty\sierra\do zálohy\èlanky\indeval\indeval 1.0\templates\vr\greenfileplf-iic.txt=
c:\dokumenty\sierra\do zálohy\èlanky\indeval\indeval 1.0\templates\vr\greenfileplf-iid.txt=
c:\dokumenty\sierra\do zálohy\èlanky\indeval\indeval 1.0\templates\vr\greenfileplf-iie.txt=
c:\dokumenty\sierra\do zálohy\èlanky\indeval\indeval 1.0\templates\vr\greenfileplf-iif.txt=
c:\dokumenty\sierra\do zálohy\èlanky\indeval\indeval 1.0\templates\vr\greenfileplf-iig.txt=
c:\dokumenty\sierra\do zálohy\èlanky\indeval\indeval 1.0\templates\vr\greenfileplf-iih.txt=
c:\dokumenty\sierra\do zálohy\èlanky\indeval\indeval 1.0\templates\vr\greenfileplf-iii.txt=
c:\dokumenty\sierra\do zálohy\èlanky\indeval\indeval 1.0\templates\vr\greenfileplf-iij.txt=
c:\dokumenty\sierra\do zálohy\èlanky\indeval\indeval 1.0\templates\vr\greenfileplf-iik.txt=
c:\dokumenty\sierra\do zálohy\èlanky\indeval\indeval 1.0\templates\vr\greenfilepl-i.txt=
c:\dokumenty\sierra\do zálohy\èlanky\indeval\indeval 1.0\templates\vr\greenfilepl-ii.txt=
c:\dokumenty\sierra\do zálohy\èlanky\indeval\indeval 1.0\templates\vr\greenfilepl-iiia.txt=
c:\dokumenty\sierra\do zálohy\èlanky\indeval\indeval 1.0\templates\vr\greenfilepl-iiib.txt=
c:\dokumenty\sierra\do zálohy\èlanky\indeval\indeval 1.0\templates\vr\greenfilepl-iiic.txt=
c:\dokumenty\sierra\do zálohy\èlanky\indeval\indeval 1.0\templates\vr\greenfilepl-iiid.txt=
c:\dokumenty\sierra\do zálohy\èlanky\indeval\indeval 1.0\templates\vr\greenfilepl-iiie.txt=
c:\dokumenty\sierra\do zálohy\èlanky\indeval\indeval 1.0\templates\vr\greenfilepl-iiif.txt=
c:\dokumenty\sierra\do zálohy\èlanky\indeval\indeval 1.0\templates\vr\greenfilepl-iiig.txt=
c:\dokumenty\sierra\do zálohy\èlanky\indeval\indeval 1.0\templates\vr\greenfilepl-iiih.txt=
c:\dokumenty\sierra\do zálohy\èlanky\indeval\indeval 1.0\templates\vr\greenfilepl-iiii.txt=
c:\dokumenty\sierra\do zálohy\èlanky\indeval\indeval 1.0\templates\vr\greenfilepl-iiij.txt=
c:\dokumenty\sierra\do zálohy\èlanky\indeval\indeval 1.0\templates\vr\greenfilepl-iiik.txt=
c:\dokumenty\sierra\do zálohy\èlanky\indeval\indeval 1.0\templates\vr\greenfilepl-iiil.txt=
c:\dokumenty\sierra\do zálohy\èlanky\indeval\indeval 1.0\templates\vr\greenfilepl-iv.txt=

[Package|InDeVal Package 2|Files Removed]

[Package|InDeVal Package 2|Files In Project]
C:\Dokumenty\Sierra\Do zálohy\Èlanky\InDeVal\InDeVal 1.0\Src\Indeval.exe=Yes
C:\WINDOWS\SYSTEM\MSVBVM60.DLL=Yes
C:\WINDOWS\SYSTEM\OLEAUT32.DLL=Yes
C:\WINDOWS\SYSTEM\OLEPRO32.DLL=Yes
C:\WINDOWS\SYSTEM\ASYCFILT.DLL=Yes
C:\WINDOWS\SYSTEM\STDOLE2.TLB=Yes
C:\Program Files\Microsoft Visual Studio\VB98\Wizards\PDWizard\Redist\COMCAT.DLL=Yes
C:\Program Files\Common Files\Microsoft Shared\DAO\DAO350.DLL=Yes
C:\WINDOWS\SYSTEM\MSJET35.DLL=Yes
C:\WINDOWS\SYSTEM\MSJTER35.DLL=Yes
C:\WINDOWS\SYSTEM\MSJINT35.DLL=Yes
C:\WINDOWS\SYSTEM\VBAJET32.DLL=Yes
C:\WINDOWS\SYSTEM\EXPSRV.DLL=Yes
C:\WINDOWS\SYSTEM\MSRD2X35.DLL=Yes
C:\WINDOWS\SYSTEM\MSREPL35.DLL=Yes
C:\Program Files\Microsoft Visual Studio\VB98\Wizards\PDWizard\Redist\MSVCRT40.DLL=Yes
C:\WINDOWS\SYSTEM\VB5DB.DLL=Yes
C:\WINDOWS\SYSTEM\RICHTX32.OCX=Yes
C:\Program Files\Microsoft Visual Studio\VB98\Wizards\PDWizard\Redist\RICHED32.DLL=Yes
C:\Program Files\Microsoft Visual Studio\VB98\Wizards\PDWizard\SETUP.EXE=Yes
C:\Program Files\Microsoft Visual Studio\VB98\Wizards\PDWizard\SETUP1.EXE=Yes
C:\WINDOWS\SYSTEM\VB6STKIT.DLL=Yes
C:\Program Files\Microsoft Visual Studio\VB98\Wizards\PDWizard\ST6UNST.EXE=Yes
C:\Dokumenty\Sierra\Do zálohy\Èlanky\InDeVal\InDeVal 1.0\InDeValHelp0.txt=Yes
C:\Dokumenty\Sierra\Do zálohy\Èlanky\InDeVal\InDeVal 1.0\InDeValHelp1.txt=Yes
C:\Dokumenty\Sierra\Do zálohy\Èlanky\InDeVal\InDeVal 1.0\InDeValHelp2.txt=Yes
C:\Dokumenty\Sierra\Do zálohy\Èlanky\InDeVal\InDeVal 1.0\InDeValHelp3.txt=Yes
C:\Dokumenty\Sierra\Do zálohy\Èlanky\InDeVal\InDeVal 1.0\InDeValHelp4.txt=Yes
C:\Dokumenty\Sierra\Do zálohy\Èlanky\InDeVal\InDeVal 1.0\InDeValHelp5.txt=Yes
C:\Dokumenty\Sierra\Do zálohy\Èlanky\InDeVal\InDeVal 1.0\InDeValHelp6.txt=Yes
C:\Dokumenty\Sierra\Do zálohy\Èlanky\InDeVal\InDeVal 1.0\InDeValOptions.txt=Yes
C:\Dokumenty\Sierra\Do zálohy\Èlanky\InDeVal\InDeVal 1.0\InDeValParams.txt=Yes
C:\Dokumenty\Sierra\Do zálohy\Èlanky\InDeVal\InDeVal 1.0\Templates\TemplatePtrnLF.txt=Yes
C:\Dokumenty\Sierra\Do zálohy\Èlanky\InDeVal\InDeVal 1.0\Templates\VR\GreenfilePL3-I.txt=Yes
C:\Dokumenty\Sierra\Do zálohy\Èlanky\InDeVal\InDeVal 1.0\Templates\VR\GreenfilePLF-I.txt=Yes
C:\Dokumenty\Sierra\Do zálohy\Èlanky\InDeVal\InDeVal 1.0\Templates\VR\GreenfilePLF-IIa.txt=Yes
C:\Dokumenty\Sierra\Do zálohy\Èlanky\InDeVal\InDeVal 1.0\Templates\VR\GreenfilePLF-IIb.txt=Yes
C:\Dokumenty\Sierra\Do zálohy\Èlanky\InDeVal\InDeVal 1.0\Templates\VR\GreenfilePLF-IIc.txt=Yes
C:\Dokumenty\Sierra\Do zálohy\Èlanky\InDeVal\InDeVal 1.0\Templates\VR\GreenfilePLF-IId.txt=Yes
C:\Dokumenty\Sierra\Do zálohy\Èlanky\InDeVal\InDeVal 1.0\Templates\VR\GreenfilePLF-IIe.txt=Yes
C:\Dokumenty\Sierra\Do zálohy\Èlanky\InDeVal\InDeVal 1.0\Templates\VR\GreenfilePLF-IIf.txt=Yes
C:\Dokumenty\Sierra\Do zálohy\Èlanky\InDeVal\InDeVal 1.0\Templates\VR\GreenfilePLF-IIg.txt=Yes
C:\Dokumenty\Sierra\Do zálohy\Èlanky\InDeVal\InDeVal 1.0\Templates\VR\GreenfilePLF-IIh.txt=Yes
C:\Dokumenty\Sierra\Do zálohy\Èlanky\InDeVal\InDeVal 1.0\Templates\VR\GreenfilePLF-IIi.txt=Yes
C:\Dokumenty\Sierra\Do zálohy\Èlanky\InDeVal\InDeVal 1.0\Templates\VR\GreenfilePLF-IIj.txt=Yes
C:\Dokumenty\Sierra\Do zálohy\Èlanky\InDeVal\InDeVal 1.0\Templates\VR\GreenfilePLF-IIk.txt=Yes
C:\Dokumenty\Sierra\Do zálohy\Èlanky\InDeVal\InDeVal 1.0\Templates\VR\GreenfilePL-I.txt=Yes
C:\Dokumenty\Sierra\Do zálohy\Èlanky\InDeVal\InDeVal 1.0\Templates\VR\GreenfilePL-II.txt=Yes
C:\Dokumenty\Sierra\Do zálohy\Èlanky\InDeVal\InDeVal 1.0\Templates\VR\GreenfilePL-IIIa.txt=Yes
C:\Dokumenty\Sierra\Do zálohy\Èlanky\InDeVal\InDeVal 1.0\Templates\VR\GreenfilePL-IIIb.txt=Yes
C:\Dokumenty\Sierra\Do zálohy\Èlanky\InDeVal\InDeVal 1.0\Templates\VR\GreenfilePL-IIIc.txt=Yes
C:\Dokumenty\Sierra\Do zálohy\Èlanky\InDeVal\InDeVal 1.0\Templates\VR\GreenfilePL-IIId.txt=Yes
C:\Dokumenty\Sierra\Do zálohy\Èlanky\InDeVal\InDeVal 1.0\Templates\VR\GreenfilePL-IIIe.txt=Yes
C:\Dokumenty\Sierra\Do zálohy\Èlanky\InDeVal\InDeVal 1.0\Templates\VR\GreenfilePL-IIIf.txt=Yes
C:\Dokumenty\Sierra\Do zálohy\Èlanky\InDeVal\InDeVal 1.0\Templates\VR\GreenfilePL-IIIg.txt=Yes
C:\Dokumenty\Sierra\Do zálohy\Èlanky\InDeVal\InDeVal 1.0\Templates\VR\GreenfilePL-IIIh.txt=Yes
C:\Dokumenty\Sierra\Do zálohy\Èlanky\InDeVal\InDeVal 1.0\Templates\VR\GreenfilePL-IIIi.txt=Yes
C:\Dokumenty\Sierra\Do zálohy\Èlanky\InDeVal\InDeVal 1.0\Templates\VR\GreenfilePL-IIIj.txt=Yes
C:\Dokumenty\Sierra\Do zálohy\Èlanky\InDeVal\InDeVal 1.0\Templates\VR\GreenfilePL-IIIk.txt=Yes
C:\Dokumenty\Sierra\Do zálohy\Èlanky\InDeVal\InDeVal 1.0\Templates\VR\GreenfilePL-IIIl.txt=Yes
C:\Dokumenty\Sierra\Do zálohy\Èlanky\InDeVal\InDeVal 1.0\Templates\VR\GreenfilePL-IV.txt=Yes

[Package|InDeVal Package 2|Configure Registry Files]
Applicable=No

[Package|InDeVal Package 2|Configure Remote Servers]
Applicable=No

[Package|InDeVal Package 2|Install Locations]
C:\Dokumenty\Sierra\Do zálohy\Èlanky\InDeVal\InDeVal 1.0\Src\Indeval.exe=$(AppPath)
C:\WINDOWS\SYSTEM\MSVBVM60.DLL=$(WinSysPathSysFile)
C:\WINDOWS\SYSTEM\OLEAUT32.DLL=$(WinSysPathSysFile)
C:\WINDOWS\SYSTEM\OLEPRO32.DLL=$(WinSysPathSysFile)
C:\WINDOWS\SYSTEM\ASYCFILT.DLL=$(WinSysPathSysFile)
C:\WINDOWS\SYSTEM\STDOLE2.TLB=$(WinSysPathSysFile)
C:\Program Files\Microsoft Visual Studio\VB98\Wizards\PDWizard\Redist\COMCAT.DLL=$(WinSysPathSysFile)
C:\Program Files\Common Files\Microsoft Shared\DAO\DAO350.DLL=$(MSDAOPath)
C:\WINDOWS\SYSTEM\MSJET35.DLL=$(WinSysPathSysFile)
C:\WINDOWS\SYSTEM\MSJTER35.DLL=$(WinSysPathSysFile)
C:\WINDOWS\SYSTEM\MSJINT35.DLL=$(WinSysPathSysFile)
C:\WINDOWS\SYSTEM\VBAJET32.DLL=$(WinSysPathSysFile)
C:\WINDOWS\SYSTEM\EXPSRV.DLL=$(WinSysPathSysFile)
C:\WINDOWS\SYSTEM\MSRD2X35.DLL=$(WinSysPathSysFile)
C:\WINDOWS\SYSTEM\MSREPL35.DLL=$(WinSysPathSysFile)
C:\Program Files\Microsoft Visual Studio\VB98\Wizards\PDWizard\Redist\MSVCRT40.DLL=$(WinSysPathSysFile)
C:\WINDOWS\SYSTEM\VB5DB.DLL=$(WinSysPath)
C:\WINDOWS\SYSTEM\RICHTX32.OCX=$(WinSysPath)
C:\Program Files\Microsoft Visual Studio\VB98\Wizards\PDWizard\Redist\RICHED32.DLL=$(WinSysPathSysFile)
C:\Program Files\Microsoft Visual Studio\VB98\Wizards\PDWizard\SETUP.EXE=$(AppPath)
C:\Program Files\Microsoft Visual Studio\VB98\Wizards\PDWizard\SETUP1.EXE=$(WinPath)
C:\WINDOWS\SYSTEM\VB6STKIT.DLL=$(WinSysPathSysFile)
C:\Program Files\Microsoft Visual Studio\VB98\Wizards\PDWizard\ST6UNST.EXE=$(WinPath)
C:\Dokumenty\Sierra\Do zálohy\Èlanky\InDeVal\InDeVal 1.0\InDeValHelp0.txt=$(AppPath)
C:\Dokumenty\Sierra\Do zálohy\Èlanky\InDeVal\InDeVal 1.0\InDeValHelp1.txt=$(AppPath)
C:\Dokumenty\Sierra\Do zálohy\Èlanky\InDeVal\InDeVal 1.0\InDeValHelp2.txt=$(AppPath)
C:\Dokumenty\Sierra\Do zálohy\Èlanky\InDeVal\InDeVal 1.0\InDeValHelp3.txt=$(AppPath)
C:\Dokumenty\Sierra\Do zálohy\Èlanky\InDeVal\InDeVal 1.0\InDeValHelp4.txt=$(AppPath)
C:\Dokumenty\Sierra\Do zálohy\Èlanky\InDeVal\InDeVal 1.0\InDeValHelp5.txt=$(AppPath)
C:\Dokumenty\Sierra\Do zálohy\Èlanky\InDeVal\InDeVal 1.0\InDeValHelp6.txt=$(AppPath)
C:\Dokumenty\Sierra\Do zálohy\Èlanky\InDeVal\InDeVal 1.0\InDeValOptions.txt=$(AppPath)
C:\Dokumenty\Sierra\Do zálohy\Èlanky\InDeVal\InDeVal 1.0\InDeValParams.txt=$(AppPath)
C:\Dokumenty\Sierra\Do zálohy\Èlanky\InDeVal\InDeVal 1.0\Templates\TemplatePtrnLF.txt=$(AppPath)\Templates
C:\Dokumenty\Sierra\Do zálohy\Èlanky\InDeVal\InDeVal 1.0\Templates\VR\GreenfilePL3-I.txt=$(AppPath)\Templates\VR
C:\Dokumenty\Sierra\Do zálohy\Èlanky\InDeVal\InDeVal 1.0\Templates\VR\GreenfilePLF-I.txt=$(AppPath)\Templates\VR
C:\Dokumenty\Sierra\Do zálohy\Èlanky\InDeVal\InDeVal 1.0\Templates\VR\GreenfilePLF-IIa.txt=$(AppPath)\Templates\VR
C:\Dokumenty\Sierra\Do zálohy\Èlanky\InDeVal\InDeVal 1.0\Templates\VR\GreenfilePLF-IIb.txt=$(AppPath)\Templates\VR
C:\Dokumenty\Sierra\Do zálohy\Èlanky\InDeVal\InDeVal 1.0\Templates\VR\GreenfilePLF-IIc.txt=$(AppPath)\Templates\VR
C:\Dokumenty\Sierra\Do zálohy\Èlanky\InDeVal\InDeVal 1.0\Templates\VR\GreenfilePLF-IId.txt=$(AppPath)\Templates\VR
C:\Dokumenty\Sierra\Do zálohy\Èlanky\InDeVal\InDeVal 1.0\Templates\VR\GreenfilePLF-IIe.txt=$(AppPath)\Templates\VR
C:\Dokumenty\Sierra\Do zálohy\Èlanky\InDeVal\InDeVal 1.0\Templates\VR\GreenfilePLF-IIf.txt=$(AppPath)\Templates\VR
C:\Dokumenty\Sierra\Do zálohy\Èlanky\InDeVal\InDeVal 1.0\Templates\VR\GreenfilePLF-IIg.txt=$(AppPath)\Templates\VR
C:\Dokumenty\Sierra\Do zálohy\Èlanky\InDeVal\InDeVal 1.0\Templates\VR\GreenfilePLF-IIh.txt=$(AppPath)\Templates\VR
C:\Dokumenty\Sierra\Do zálohy\Èlanky\InDeVal\InDeVal 1.0\Templates\VR\GreenfilePLF-IIi.txt=$(AppPath)\Templates\VR
C:\Dokumenty\Sierra\Do zálohy\Èlanky\InDeVal\InDeVal 1.0\Templates\VR\GreenfilePLF-IIj.txt=$(AppPath)\Templates\VR
C:\Dokumenty\Sierra\Do zálohy\Èlanky\InDeVal\InDeVal 1.0\Templates\VR\GreenfilePLF-IIk.txt=$(AppPath)\Templates\VR
C:\Dokumenty\Sierra\Do zálohy\Èlanky\InDeVal\InDeVal 1.0\Templates\VR\GreenfilePL-I.txt=$(AppPath)\Templates\VR
C:\Dokumenty\Sierra\Do zálohy\Èlanky\InDeVal\InDeVal 1.0\Templates\VR\GreenfilePL-II.txt=$(AppPath)\Templates\VR
C:\Dokumenty\Sierra\Do zálohy\Èlanky\InDeVal\InDeVal 1.0\Templates\VR\GreenfilePL-IIIa.txt=$(AppPath)\Templates\VR
C:\Dokumenty\Sierra\Do zálohy\Èlanky\InDeVal\InDeVal 1.0\Templates\VR\GreenfilePL-IIIb.txt=$(AppPath)\Templates\VR
C:\Dokumenty\Sierra\Do zálohy\Èlanky\InDeVal\InDeVal 1.0\Templates\VR\GreenfilePL-IIIc.txt=$(AppPath)\Templates\VR
C:\Dokumenty\Sierra\Do zálohy\Èlanky\InDeVal\InDeVal 1.0\Templates\VR\GreenfilePL-IIId.txt=$(AppPath)\Templates\VR
C:\Dokumenty\Sierra\Do zálohy\Èlanky\InDeVal\InDeVal 1.0\Templates\VR\GreenfilePL-IIIe.txt=$(AppPath)\Templates\VR
C:\Dokumenty\Sierra\Do zálohy\Èlanky\InDeVal\InDeVal 1.0\Templates\VR\GreenfilePL-IIIf.txt=$(AppPath)\Templates\VR
C:\Dokumenty\Sierra\Do zálohy\Èlanky\InDeVal\InDeVal 1.0\Templates\VR\GreenfilePL-IIIg.txt=$(AppPath)\Templates\VR
C:\Dokumenty\Sierra\Do zálohy\Èlanky\InDeVal\InDeVal 1.0\Templates\VR\GreenfilePL-IIIh.txt=$(AppPath)\Templates\VR
C:\Dokumenty\Sierra\Do zálohy\Èlanky\InDeVal\InDeVal 1.0\Templates\VR\GreenfilePL-IIIi.txt=$(AppPath)\Templates\VR
C:\Dokumenty\Sierra\Do zálohy\Èlanky\InDeVal\InDeVal 1.0\Templates\VR\GreenfilePL-IIIj.txt=$(AppPath)\Templates\VR
C:\Dokumenty\Sierra\Do zálohy\Èlanky\InDeVal\InDeVal 1.0\Templates\VR\GreenfilePL-IIIk.txt=$(AppPath)\Templates\VR
C:\Dokumenty\Sierra\Do zálohy\Èlanky\InDeVal\InDeVal 1.0\Templates\VR\GreenfilePL-IIIl.txt=$(AppPath)\Templates\VR
C:\Dokumenty\Sierra\Do zálohy\Èlanky\InDeVal\InDeVal 1.0\Templates\VR\GreenfilePL-IV.txt=$(AppPath)\Templates\VR

[Package|InDeVal Package 2|Configure Shared Files]
Applicable=Yes
C:\Dokumenty\Sierra\Do zálohy\Èlanky\InDeVal\InDeVal 1.0\Src\Indeval.exe=No
C:\Dokumenty\Sierra\Do zálohy\Èlanky\InDeVal\InDeVal 1.0\InDeValHelp0.txt=No
C:\Dokumenty\Sierra\Do zálohy\Èlanky\InDeVal\InDeVal 1.0\InDeValHelp1.txt=No
C:\Dokumenty\Sierra\Do zálohy\Èlanky\InDeVal\InDeVal 1.0\InDeValHelp2.txt=No
C:\Dokumenty\Sierra\Do zálohy\Èlanky\InDeVal\InDeVal 1.0\InDeValHelp3.txt=No
C:\Dokumenty\Sierra\Do zálohy\Èlanky\InDeVal\InDeVal 1.0\InDeValHelp4.txt=No
C:\Dokumenty\Sierra\Do zálohy\Èlanky\InDeVal\InDeVal 1.0\InDeValHelp5.txt=No
C:\Dokumenty\Sierra\Do zálohy\Èlanky\InDeVal\InDeVal 1.0\InDeValHelp6.txt=No
C:\Dokumenty\Sierra\Do zálohy\Èlanky\InDeVal\InDeVal 1.0\InDeValOptions.txt=No
C:\Dokumenty\Sierra\Do zálohy\Èlanky\InDeVal\InDeVal 1.0\InDeValParams.txt=No
C:\Dokumenty\Sierra\Do zálohy\Èlanky\InDeVal\InDeVal 1.0\Templates\TemplatePtrnLF.txt=No
C:\Dokumenty\Sierra\Do zálohy\Èlanky\InDeVal\InDeVal 1.0\Templates\VR\GreenfilePL3-I.txt=No
C:\Dokumenty\Sierra\Do zálohy\Èlanky\InDeVal\InDeVal 1.0\Templates\VR\GreenfilePLF-I.txt=No
C:\Dokumenty\Sierra\Do zálohy\Èlanky\InDeVal\InDeVal 1.0\Templates\VR\GreenfilePLF-IIa.txt=No
C:\Dokumenty\Sierra\Do zálohy\Èlanky\InDeVal\InDeVal 1.0\Templates\VR\GreenfilePLF-IIb.txt=No
C:\Dokumenty\Sierra\Do zálohy\Èlanky\InDeVal\InDeVal 1.0\Templates\VR\GreenfilePLF-IIc.txt=No
C:\Dokumenty\Sierra\Do zálohy\Èlanky\InDeVal\InDeVal 1.0\Templates\VR\GreenfilePLF-IId.txt=No
C:\Dokumenty\Sierra\Do zálohy\Èlanky\InDeVal\InDeVal 1.0\Templates\VR\GreenfilePLF-IIe.txt=No
C:\Dokumenty\Sierra\Do zálohy\Èlanky\InDeVal\InDeVal 1.0\Templates\VR\GreenfilePLF-IIf.txt=No
C:\Dokumenty\Sierra\Do zálohy\Èlanky\InDeVal\InDeVal 1.0\Templates\VR\GreenfilePLF-IIg.txt=No
C:\Dokumenty\Sierra\Do zálohy\Èlanky\InDeVal\InDeVal 1.0\Templates\VR\GreenfilePLF-IIh.txt=No
C:\Dokumenty\Sierra\Do zálohy\Èlanky\InDeVal\InDeVal 1.0\Templates\VR\GreenfilePLF-IIi.txt=No
C:\Dokumenty\Sierra\Do zálohy\Èlanky\InDeVal\InDeVal 1.0\Templates\VR\GreenfilePLF-IIj.txt=No
C:\Dokumenty\Sierra\Do zálohy\Èlanky\InDeVal\InDeVal 1.0\Templates\VR\GreenfilePLF-IIk.txt=No
C:\Dokumenty\Sierra\Do zálohy\Èlanky\InDeVal\InDeVal 1.0\Templates\VR\GreenfilePL-I.txt=No
C:\Dokumenty\Sierra\Do zálohy\Èlanky\InDeVal\InDeVal 1.0\Templates\VR\GreenfilePL-II.txt=No
C:\Dokumenty\Sierra\Do zálohy\Èlanky\InDeVal\InDeVal 1.0\Templates\VR\GreenfilePL-IIIa.txt=No
C:\Dokumenty\Sierra\Do zálohy\Èlanky\InDeVal\InDeVal 1.0\Templates\VR\GreenfilePL-IIIb.txt=No
C:\Dokumenty\Sierra\Do zálohy\Èlanky\InDeVal\InDeVal 1.0\Templates\VR\GreenfilePL-IIIc.txt=No
C:\Dokumenty\Sierra\Do zálohy\Èlanky\InDeVal\InDeVal 1.0\Templates\VR\GreenfilePL-IIId.txt=No
C:\Dokumenty\Sierra\Do zálohy\Èlanky\InDeVal\InDeVal 1.0\Templates\VR\GreenfilePL-IIIe.txt=No
C:\Dokumenty\Sierra\Do zálohy\Èlanky\InDeVal\InDeVal 1.0\Templates\VR\GreenfilePL-IIIf.txt=No
C:\Dokumenty\Sierra\Do zálohy\Èlanky\InDeVal\InDeVal 1.0\Templates\VR\GreenfilePL-IIIg.txt=No
C:\Dokumenty\Sierra\Do zálohy\Èlanky\InDeVal\InDeVal 1.0\Templates\VR\GreenfilePL-IIIh.txt=No
C:\Dokumenty\Sierra\Do zálohy\Èlanky\InDeVal\InDeVal 1.0\Templates\VR\GreenfilePL-IIIi.txt=No
C:\Dokumenty\Sierra\Do zálohy\Èlanky\InDeVal\InDeVal 1.0\Templates\VR\GreenfilePL-IIIj.txt=No
C:\Dokumenty\Sierra\Do zálohy\Èlanky\InDeVal\InDeVal 1.0\Templates\VR\GreenfilePL-IIIk.txt=No
C:\Dokumenty\Sierra\Do zálohy\Èlanky\InDeVal\InDeVal 1.0\Templates\VR\GreenfilePL-IIIl.txt=No
C:\Dokumenty\Sierra\Do zálohy\Èlanky\InDeVal\InDeVal 1.0\Templates\VR\GreenfilePL-IV.txt=No

[Package|InDeVal Package 2|Distribution]
Type=single
Size=
Title=InDeVal

[Package|InDeVal Package 2|IconGroups]
Group0=InDeVal
PrivateGroup0=True
Parent0=$(Programs)

[Package|InDeVal Package 2|InDeVal]
Icon1=Indeval.exe
Title1=InDeVal
StartIn1=$(AppPath)
Key1=Icon1

[Package|InDeVal Package 2|Package]
PackageFolder=C:\Dokumenty\Sierra\Do zálohy\Èlanky\InDeVal\InDeVal 1.0\Package
ProjectFolder=C:\Dokumenty\Sierra\Do zálohy\Èlanky\InDeVal\InDeVal 1.0\Src
ServerSideCab=
File1=C:\Dokumenty\Sierra\Do zálohy\Èlanky\InDeVal\InDeVal 1.0\Package\setup.exe
File2=C:\Dokumenty\Sierra\Do zálohy\Èlanky\InDeVal\InDeVal 1.0\Package\Setup.Lst
File3=C:\Dokumenty\Sierra\Do zálohy\Èlanky\InDeVal\InDeVal 1.0\Package\Indeval.CAB
Handler1=PDWizard.FolderDplySubWiz
Handler2=PDWizard.WebPostDplySubWiz


[Package|InDeVal Package 1|Root]
SubWizProgID=PDWizard.SetupPkgSubWiz
BuildFolder=C:\Dokumenty\Sierra\Do zálohy\Èlanky\Package

[Package|InDeVal Package 1|Configure DAO ISAMs]
Applicable=Yes
Jet 2.x=No

[Package|InDeVal Package 1|Configure DAO ODBC]
JetWorkspace=
ODBCDirect=

[Package|InDeVal Package 1|Files Found]

[Package|InDeVal Package 1|Files Released]

[Package|InDeVal Package 1|Missing Dependency Information]

[Package|InDeVal Package 1|Out-of-Date Dependency Information]

[Package|InDeVal Package 1|Files Added]
c:\dokumenty\sierra\do zálohy\èlanky\indeval\indeval 1.0\indevalhelp0.txt=
c:\dokumenty\sierra\do zálohy\èlanky\indeval\indeval 1.0\indevalhelp1.txt=
c:\dokumenty\sierra\do zálohy\èlanky\indeval\indeval 1.0\indevalhelp2.txt=
c:\dokumenty\sierra\do zálohy\èlanky\indeval\indeval 1.0\indevalhelp3.txt=
c:\dokumenty\sierra\do zálohy\èlanky\indeval\indeval 1.0\indevalhelp4.txt=
c:\dokumenty\sierra\do zálohy\èlanky\indeval\indeval 1.0\indevalhelp5.txt=
c:\dokumenty\sierra\do zálohy\èlanky\indeval\indeval 1.0\indevalhelp6.txt=
c:\dokumenty\sierra\do zálohy\èlanky\indeval\indeval 1.0\indevaloptions.txt=
c:\dokumenty\sierra\do zálohy\èlanky\indeval\indeval 1.0\indevalparams.txt=
c:\dokumenty\sierra\do zálohy\èlanky\indeval\indeval 1.0\templates\templateptrnlf.txt=
c:\dokumenty\sierra\do zálohy\èlanky\indeval\indeval 1.0\templates\vr\greenfilepl3-i.txt=
c:\dokumenty\sierra\do zálohy\èlanky\indeval\indeval 1.0\templates\vr\greenfileplf-i.txt=
c:\dokumenty\sierra\do zálohy\èlanky\indeval\indeval 1.0\templates\vr\greenfileplf-iia.txt=
c:\dokumenty\sierra\do zálohy\èlanky\indeval\indeval 1.0\templates\vr\greenfileplf-iib.txt=
c:\dokumenty\sierra\do zálohy\èlanky\indeval\indeval 1.0\templates\vr\greenfileplf-iic.txt=
c:\dokumenty\sierra\do zálohy\èlanky\indeval\indeval 1.0\templates\vr\greenfileplf-iid.txt=
c:\dokumenty\sierra\do zálohy\èlanky\indeval\indeval 1.0\templates\vr\greenfileplf-iie.txt=
c:\dokumenty\sierra\do zálohy\èlanky\indeval\indeval 1.0\templates\vr\greenfileplf-iif.txt=
c:\dokumenty\sierra\do zálohy\èlanky\indeval\indeval 1.0\templates\vr\greenfileplf-iig.txt=
c:\dokumenty\sierra\do zálohy\èlanky\indeval\indeval 1.0\templates\vr\greenfileplf-iih.txt=
c:\dokumenty\sierra\do zálohy\èlanky\indeval\indeval 1.0\templates\vr\greenfileplf-iii.txt=
c:\dokumenty\sierra\do zálohy\èlanky\indeval\indeval 1.0\templates\vr\greenfileplf-iij.txt=
c:\dokumenty\sierra\do zálohy\èlanky\indeval\indeval 1.0\templates\vr\greenfileplf-iik.txt=
c:\dokumenty\sierra\do zálohy\èlanky\indeval\indeval 1.0\templates\vr\greenfilepl-i.txt=
c:\dokumenty\sierra\do zálohy\èlanky\indeval\indeval 1.0\templates\vr\greenfilepl-ii.txt=
c:\dokumenty\sierra\do zálohy\èlanky\indeval\indeval 1.0\templates\vr\greenfilepl-iiia.txt=
c:\dokumenty\sierra\do zálohy\èlanky\indeval\indeval 1.0\templates\vr\greenfilepl-iiib.txt=
c:\dokumenty\sierra\do zálohy\èlanky\indeval\indeval 1.0\templates\vr\greenfilepl-iiic.txt=
c:\dokumenty\sierra\do zálohy\èlanky\indeval\indeval 1.0\templates\vr\greenfilepl-iiid.txt=
c:\dokumenty\sierra\do zálohy\èlanky\indeval\indeval 1.0\templates\vr\greenfilepl-iiie.txt=
c:\dokumenty\sierra\do zálohy\èlanky\indeval\indeval 1.0\templates\vr\greenfilepl-iiif.txt=
c:\dokumenty\sierra\do zálohy\èlanky\indeval\indeval 1.0\templates\vr\greenfilepl-iiig.txt=
c:\dokumenty\sierra\do zálohy\èlanky\indeval\indeval 1.0\templates\vr\greenfilepl-iiih.txt=
c:\dokumenty\sierra\do zálohy\èlanky\indeval\indeval 1.0\templates\vr\greenfilepl-iiii.txt=
c:\dokumenty\sierra\do zálohy\èlanky\indeval\indeval 1.0\templates\vr\greenfilepl-iiij.txt=
c:\dokumenty\sierra\do zálohy\èlanky\indeval\indeval 1.0\templates\vr\greenfilepl-iiik.txt=
c:\dokumenty\sierra\do zálohy\èlanky\indeval\indeval 1.0\templates\vr\greenfilepl-iiil.txt=
c:\dokumenty\sierra\do zálohy\èlanky\indeval\indeval 1.0\templates\vr\greenfilepl-iv.txt=

[Package|InDeVal Package 1|Files Removed]

[Package|InDeVal Package 1|Files In Project]
C:\Dokumenty\Sierra\Do zálohy\Èlanky\InDeVal\InDeVal 1.0\Src\Indeval.exe=Yes
C:\WINDOWS\SYSTEM\MSVBVM60.DLL=Yes
C:\WINDOWS\SYSTEM\OLEAUT32.DLL=Yes
C:\WINDOWS\SYSTEM\OLEPRO32.DLL=Yes
C:\WINDOWS\SYSTEM\ASYCFILT.DLL=Yes
C:\WINDOWS\SYSTEM\STDOLE2.TLB=Yes
C:\Program Files\Microsoft Visual Studio\VB98\Wizards\PDWizard\Redist\COMCAT.DLL=Yes
C:\Program Files\Common Files\Microsoft Shared\DAO\DAO350.DLL=Yes
C:\WINDOWS\SYSTEM\MSJET35.DLL=Yes
C:\WINDOWS\SYSTEM\MSJTER35.DLL=Yes
C:\WINDOWS\SYSTEM\MSJINT35.DLL=Yes
C:\WINDOWS\SYSTEM\VBAJET32.DLL=Yes
C:\WINDOWS\SYSTEM\EXPSRV.DLL=Yes
C:\WINDOWS\SYSTEM\MSRD2X35.DLL=Yes
C:\WINDOWS\SYSTEM\MSREPL35.DLL=Yes
C:\Program Files\Microsoft Visual Studio\VB98\Wizards\PDWizard\Redist\MSVCRT40.DLL=Yes
C:\WINDOWS\SYSTEM\VB5DB.DLL=Yes
C:\WINDOWS\SYSTEM\RICHTX32.OCX=Yes
C:\Program Files\Microsoft Visual Studio\VB98\Wizards\PDWizard\Redist\RICHED32.DLL=Yes
C:\Program Files\Microsoft Visual Studio\VB98\Wizards\PDWizard\SETUP.EXE=Yes
C:\Program Files\Microsoft Visual Studio\VB98\Wizards\PDWizard\SETUP1.EXE=Yes
C:\WINDOWS\SYSTEM\VB6STKIT.DLL=Yes
C:\Program Files\Microsoft Visual Studio\VB98\Wizards\PDWizard\ST6UNST.EXE=Yes
C:\Dokumenty\Sierra\Do zálohy\Èlanky\InDeVal\InDeVal 1.0\InDeValHelp0.txt=Yes
C:\Dokumenty\Sierra\Do zálohy\Èlanky\InDeVal\InDeVal 1.0\InDeValHelp1.txt=Yes
C:\Dokumenty\Sierra\Do zálohy\Èlanky\InDeVal\InDeVal 1.0\InDeValHelp2.txt=Yes
C:\Dokumenty\Sierra\Do zálohy\Èlanky\InDeVal\InDeVal 1.0\InDeValHelp3.txt=Yes
C:\Dokumenty\Sierra\Do zálohy\Èlanky\InDeVal\InDeVal 1.0\InDeValHelp4.txt=Yes
C:\Dokumenty\Sierra\Do zálohy\Èlanky\InDeVal\InDeVal 1.0\InDeValHelp5.txt=Yes
C:\Dokumenty\Sierra\Do zálohy\Èlanky\InDeVal\InDeVal 1.0\InDeValHelp6.txt=Yes
C:\Dokumenty\Sierra\Do zálohy\Èlanky\InDeVal\InDeVal 1.0\InDeValOptions.txt=Yes
C:\Dokumenty\Sierra\Do zálohy\Èlanky\InDeVal\InDeVal 1.0\InDeValParams.txt=Yes
C:\Dokumenty\Sierra\Do zálohy\Èlanky\InDeVal\InDeVal 1.0\Templates\TemplatePtrnLF.txt=Yes
C:\Dokumenty\Sierra\Do zálohy\Èlanky\InDeVal\InDeVal 1.0\Templates\VR\GreenfilePL3-I.txt=Yes
C:\Dokumenty\Sierra\Do zálohy\Èlanky\InDeVal\InDeVal 1.0\Templates\VR\GreenfilePLF-I.txt=Yes
C:\Dokumenty\Sierra\Do zálohy\Èlanky\InDeVal\InDeVal 1.0\Templates\VR\GreenfilePLF-IIa.txt=Yes
C:\Dokumenty\Sierra\Do zálohy\Èlanky\InDeVal\InDeVal 1.0\Templates\VR\GreenfilePLF-IIb.txt=Yes
C:\Dokumenty\Sierra\Do zálohy\Èlanky\InDeVal\InDeVal 1.0\Templates\VR\GreenfilePLF-IIc.txt=Yes
C:\Dokumenty\Sierra\Do zálohy\Èlanky\InDeVal\InDeVal 1.0\Templates\VR\GreenfilePLF-IId.txt=Yes
C:\Dokumenty\Sierra\Do zálohy\Èlanky\InDeVal\InDeVal 1.0\Templates\VR\GreenfilePLF-IIe.txt=Yes
C:\Dokumenty\Sierra\Do zálohy\Èlanky\InDeVal\InDeVal 1.0\Templates\VR\GreenfilePLF-IIf.txt=Yes
C:\Dokumenty\Sierra\Do zálohy\Èlanky\InDeVal\InDeVal 1.0\Templates\VR\GreenfilePLF-IIg.txt=Yes
C:\Dokumenty\Sierra\Do zálohy\Èlanky\InDeVal\InDeVal 1.0\Templates\VR\GreenfilePLF-IIh.txt=Yes
C:\Dokumenty\Sierra\Do zálohy\Èlanky\InDeVal\InDeVal 1.0\Templates\VR\GreenfilePLF-IIi.txt=Yes
C:\Dokumenty\Sierra\Do zálohy\Èlanky\InDeVal\InDeVal 1.0\Templates\VR\GreenfilePLF-IIj.txt=Yes
C:\Dokumenty\Sierra\Do zálohy\Èlanky\InDeVal\InDeVal 1.0\Templates\VR\GreenfilePLF-IIk.txt=Yes
C:\Dokumenty\Sierra\Do zálohy\Èlanky\InDeVal\InDeVal 1.0\Templates\VR\GreenfilePL-I.txt=Yes
C:\Dokumenty\Sierra\Do zálohy\Èlanky\InDeVal\InDeVal 1.0\Templates\VR\GreenfilePL-II.txt=Yes
C:\Dokumenty\Sierra\Do zálohy\Èlanky\InDeVal\InDeVal 1.0\Templates\VR\GreenfilePL-IIIa.txt=Yes
C:\Dokumenty\Sierra\Do zálohy\Èlanky\InDeVal\InDeVal 1.0\Templates\VR\GreenfilePL-IIIb.txt=Yes
C:\Dokumenty\Sierra\Do zálohy\Èlanky\InDeVal\InDeVal 1.0\Templates\VR\GreenfilePL-IIIc.txt=Yes
C:\Dokumenty\Sierra\Do zálohy\Èlanky\InDeVal\InDeVal 1.0\Templates\VR\GreenfilePL-IIId.txt=Yes
C:\Dokumenty\Sierra\Do zálohy\Èlanky\InDeVal\InDeVal 1.0\Templates\VR\GreenfilePL-IIIe.txt=Yes
C:\Dokumenty\Sierra\Do zálohy\Èlanky\InDeVal\InDeVal 1.0\Templates\VR\GreenfilePL-IIIf.txt=Yes
C:\Dokumenty\Sierra\Do zálohy\Èlanky\InDeVal\InDeVal 1.0\Templates\VR\GreenfilePL-IIIg.txt=Yes
C:\Dokumenty\Sierra\Do zálohy\Èlanky\InDeVal\InDeVal 1.0\Templates\VR\GreenfilePL-IIIh.txt=Yes
C:\Dokumenty\Sierra\Do zálohy\Èlanky\InDeVal\InDeVal 1.0\Templates\VR\GreenfilePL-IIIi.txt=Yes
C:\Dokumenty\Sierra\Do zálohy\Èlanky\InDeVal\InDeVal 1.0\Templates\VR\GreenfilePL-IIIj.txt=Yes
C:\Dokumenty\Sierra\Do zálohy\Èlanky\InDeVal\InDeVal 1.0\Templates\VR\GreenfilePL-IIIk.txt=Yes
C:\Dokumenty\Sierra\Do zálohy\Èlanky\InDeVal\InDeVal 1.0\Templates\VR\GreenfilePL-IIIl.txt=Yes
C:\Dokumenty\Sierra\Do zálohy\Èlanky\InDeVal\InDeVal 1.0\Templates\VR\GreenfilePL-IV.txt=Yes

[Package|InDeVal Package 1|Configure Registry Files]
Applicable=No

[Package|InDeVal Package 1|Configure Remote Servers]
Applicable=No

[Package|InDeVal Package 1|Install Locations]
C:\Dokumenty\Sierra\Do zálohy\Èlanky\InDeVal\InDeVal 1.0\Src\Indeval.exe=$(AppPath)
C:\WINDOWS\SYSTEM\MSVBVM60.DLL=$(WinSysPathSysFile)
C:\WINDOWS\SYSTEM\OLEAUT32.DLL=$(WinSysPathSysFile)
C:\WINDOWS\SYSTEM\OLEPRO32.DLL=$(WinSysPathSysFile)
C:\WINDOWS\SYSTEM\ASYCFILT.DLL=$(WinSysPathSysFile)
C:\WINDOWS\SYSTEM\STDOLE2.TLB=$(WinSysPathSysFile)
C:\Program Files\Microsoft Visual Studio\VB98\Wizards\PDWizard\Redist\COMCAT.DLL=$(WinSysPathSysFile)
C:\Program Files\Common Files\Microsoft Shared\DAO\DAO350.DLL=$(MSDAOPath)
C:\WINDOWS\SYSTEM\MSJET35.DLL=$(WinSysPathSysFile)
C:\WINDOWS\SYSTEM\MSJTER35.DLL=$(WinSysPathSysFile)
C:\WINDOWS\SYSTEM\MSJINT35.DLL=$(WinSysPathSysFile)
C:\WINDOWS\SYSTEM\VBAJET32.DLL=$(WinSysPathSysFile)
C:\WINDOWS\SYSTEM\EXPSRV.DLL=$(WinSysPathSysFile)
C:\WINDOWS\SYSTEM\MSRD2X35.DLL=$(WinSysPathSysFile)
C:\WINDOWS\SYSTEM\MSREPL35.DLL=$(WinSysPathSysFile)
C:\Program Files\Microsoft Visual Studio\VB98\Wizards\PDWizard\Redist\MSVCRT40.DLL=$(WinSysPathSysFile)
C:\WINDOWS\SYSTEM\VB5DB.DLL=$(WinSysPath)
C:\WINDOWS\SYSTEM\RICHTX32.OCX=$(WinSysPath)
C:\Program Files\Microsoft Visual Studio\VB98\Wizards\PDWizard\Redist\RICHED32.DLL=$(WinSysPathSysFile)
C:\Program Files\Microsoft Visual Studio\VB98\Wizards\PDWizard\SETUP.EXE=$(AppPath)
C:\Program Files\Microsoft Visual Studio\VB98\Wizards\PDWizard\SETUP1.EXE=$(WinPath)
C:\WINDOWS\SYSTEM\VB6STKIT.DLL=$(WinSysPathSysFile)
C:\Program Files\Microsoft Visual Studio\VB98\Wizards\PDWizard\ST6UNST.EXE=$(WinPath)
C:\Dokumenty\Sierra\Do zálohy\Èlanky\InDeVal\InDeVal 1.0\InDeValHelp0.txt=$(AppPath)
C:\Dokumenty\Sierra\Do zálohy\Èlanky\InDeVal\InDeVal 1.0\InDeValHelp1.txt=$(AppPath)
C:\Dokumenty\Sierra\Do zálohy\Èlanky\InDeVal\InDeVal 1.0\InDeValHelp2.txt=$(AppPath)
C:\Dokumenty\Sierra\Do zálohy\Èlanky\InDeVal\InDeVal 1.0\InDeValHelp3.txt=$(AppPath)
C:\Dokumenty\Sierra\Do zálohy\Èlanky\InDeVal\InDeVal 1.0\InDeValHelp4.txt=$(AppPath)
C:\Dokumenty\Sierra\Do zálohy\Èlanky\InDeVal\InDeVal 1.0\InDeValHelp5.txt=$(AppPath)
C:\Dokumenty\Sierra\Do zálohy\Èlanky\InDeVal\InDeVal 1.0\InDeValHelp6.txt=$(AppPath)
C:\Dokumenty\Sierra\Do zálohy\Èlanky\InDeVal\InDeVal 1.0\InDeValOptions.txt=$(AppPath)
C:\Dokumenty\Sierra\Do zálohy\Èlanky\InDeVal\InDeVal 1.0\InDeValParams.txt=$(AppPath)
C:\Dokumenty\Sierra\Do zálohy\Èlanky\InDeVal\InDeVal 1.0\Templates\TemplatePtrnLF.txt=$(AppPath)\Templates
C:\Dokumenty\Sierra\Do zálohy\Èlanky\InDeVal\InDeVal 1.0\Templates\VR\GreenfilePL3-I.txt=$(AppPath)\Templates\VR
C:\Dokumenty\Sierra\Do zálohy\Èlanky\InDeVal\InDeVal 1.0\Templates\VR\GreenfilePLF-I.txt=$(AppPath)\Templates\VR
C:\Dokumenty\Sierra\Do zálohy\Èlanky\InDeVal\InDeVal 1.0\Templates\VR\GreenfilePLF-IIa.txt=$(AppPath)\Templates\VR
C:\Dokumenty\Sierra\Do zálohy\Èlanky\InDeVal\InDeVal 1.0\Templates\VR\GreenfilePLF-IIb.txt=$(AppPath)\Templates\VR
C:\Dokumenty\Sierra\Do zálohy\Èlanky\InDeVal\InDeVal 1.0\Templates\VR\GreenfilePLF-IIc.txt=$(AppPath)\Templates\VR
C:\Dokumenty\Sierra\Do zálohy\Èlanky\InDeVal\InDeVal 1.0\Templates\VR\GreenfilePLF-IId.txt=$(AppPath)\Templates\VR
C:\Dokumenty\Sierra\Do zálohy\Èlanky\InDeVal\InDeVal 1.0\Templates\VR\GreenfilePLF-IIe.txt=$(AppPath)\Templates\VR
C:\Dokumenty\Sierra\Do zálohy\Èlanky\InDeVal\InDeVal 1.0\Templates\VR\GreenfilePLF-IIf.txt=$(AppPath)\Templates\VR
C:\Dokumenty\Sierra\Do zálohy\Èlanky\InDeVal\InDeVal 1.0\Templates\VR\GreenfilePLF-IIg.txt=$(AppPath)\Templates\VR
C:\Dokumenty\Sierra\Do zálohy\Èlanky\InDeVal\InDeVal 1.0\Templates\VR\GreenfilePLF-IIh.txt=$(AppPath)\Templates\VR
C:\Dokumenty\Sierra\Do zálohy\Èlanky\InDeVal\InDeVal 1.0\Templates\VR\GreenfilePLF-IIi.txt=$(AppPath)\Templates\VR
C:\Dokumenty\Sierra\Do zálohy\Èlanky\InDeVal\InDeVal 1.0\Templates\VR\GreenfilePLF-IIj.txt=$(AppPath)\Templates\VR
C:\Dokumenty\Sierra\Do zálohy\Èlanky\InDeVal\InDeVal 1.0\Templates\VR\GreenfilePLF-IIk.txt=$(AppPath)\Templates\VR
C:\Dokumenty\Sierra\Do zálohy\Èlanky\InDeVal\InDeVal 1.0\Templates\VR\GreenfilePL-I.txt=$(AppPath)\Templates\VR
C:\Dokumenty\Sierra\Do zálohy\Èlanky\InDeVal\InDeVal 1.0\Templates\VR\GreenfilePL-II.txt=$(AppPath)\Templates\VR
C:\Dokumenty\Sierra\Do zálohy\Èlanky\InDeVal\InDeVal 1.0\Templates\VR\GreenfilePL-IIIa.txt=$(AppPath)\Templates\VR
C:\Dokumenty\Sierra\Do zálohy\Èlanky\InDeVal\InDeVal 1.0\Templates\VR\GreenfilePL-IIIb.txt=$(AppPath)\Templates\VR
C:\Dokumenty\Sierra\Do zálohy\Èlanky\InDeVal\InDeVal 1.0\Templates\VR\GreenfilePL-IIIc.txt=$(AppPath)\Templates\VR
C:\Dokumenty\Sierra\Do zálohy\Èlanky\InDeVal\InDeVal 1.0\Templates\VR\GreenfilePL-IIId.txt=$(AppPath)\Templates\VR
C:\Dokumenty\Sierra\Do zálohy\Èlanky\InDeVal\InDeVal 1.0\Templates\VR\GreenfilePL-IIIe.txt=$(AppPath)\Templates\VR
C:\Dokumenty\Sierra\Do zálohy\Èlanky\InDeVal\InDeVal 1.0\Templates\VR\GreenfilePL-IIIf.txt=$(AppPath)\Templates\VR
C:\Dokumenty\Sierra\Do zálohy\Èlanky\InDeVal\InDeVal 1.0\Templates\VR\GreenfilePL-IIIg.txt=$(AppPath)\Templates\VR
C:\Dokumenty\Sierra\Do zálohy\Èlanky\InDeVal\InDeVal 1.0\Templates\VR\GreenfilePL-IIIh.txt=$(AppPath)\Templates\VR
C:\Dokumenty\Sierra\Do zálohy\Èlanky\InDeVal\InDeVal 1.0\Templates\VR\GreenfilePL-IIIi.txt=$(AppPath)\Templates\VR
C:\Dokumenty\Sierra\Do zálohy\Èlanky\InDeVal\InDeVal 1.0\Templates\VR\GreenfilePL-IIIj.txt=$(AppPath)\Templates\VR
C:\Dokumenty\Sierra\Do zálohy\Èlanky\InDeVal\InDeVal 1.0\Templates\VR\GreenfilePL-IIIk.txt=$(AppPath)\Templates\VR
C:\Dokumenty\Sierra\Do zálohy\Èlanky\InDeVal\InDeVal 1.0\Templates\VR\GreenfilePL-IIIl.txt=$(AppPath)\Templates\VR
C:\Dokumenty\Sierra\Do zálohy\Èlanky\InDeVal\InDeVal 1.0\Templates\VR\GreenfilePL-IV.txt=$(AppPath)\Templates\VR

[Package|InDeVal Package 1|Configure Shared Files]
Applicable=Yes
C:\Dokumenty\Sierra\Do zálohy\Èlanky\InDeVal\InDeVal 1.0\Src\Indeval.exe=No
C:\Dokumenty\Sierra\Do zálohy\Èlanky\InDeVal\InDeVal 1.0\InDeValHelp0.txt=No
C:\Dokumenty\Sierra\Do zálohy\Èlanky\InDeVal\InDeVal 1.0\InDeValHelp1.txt=No
C:\Dokumenty\Sierra\Do zálohy\Èlanky\InDeVal\InDeVal 1.0\InDeValHelp2.txt=No
C:\Dokumenty\Sierra\Do zálohy\Èlanky\InDeVal\InDeVal 1.0\InDeValHelp3.txt=No
C:\Dokumenty\Sierra\Do zálohy\Èlanky\InDeVal\InDeVal 1.0\InDeValHelp4.txt=No
C:\Dokumenty\Sierra\Do zálohy\Èlanky\InDeVal\InDeVal 1.0\InDeValHelp5.txt=No
C:\Dokumenty\Sierra\Do zálohy\Èlanky\InDeVal\InDeVal 1.0\InDeValHelp6.txt=No
C:\Dokumenty\Sierra\Do zálohy\Èlanky\InDeVal\InDeVal 1.0\InDeValOptions.txt=No
C:\Dokumenty\Sierra\Do zálohy\Èlanky\InDeVal\InDeVal 1.0\InDeValParams.txt=No
C:\Dokumenty\Sierra\Do zálohy\Èlanky\InDeVal\InDeVal 1.0\Templates\TemplatePtrnLF.txt=No
C:\Dokumenty\Sierra\Do zálohy\Èlanky\InDeVal\InDeVal 1.0\Templates\VR\GreenfilePL3-I.txt=No
C:\Dokumenty\Sierra\Do zálohy\Èlanky\InDeVal\InDeVal 1.0\Templates\VR\GreenfilePLF-I.txt=No
C:\Dokumenty\Sierra\Do zálohy\Èlanky\InDeVal\InDeVal 1.0\Templates\VR\GreenfilePLF-IIa.txt=No
C:\Dokumenty\Sierra\Do zálohy\Èlanky\InDeVal\InDeVal 1.0\Templates\VR\GreenfilePLF-IIb.txt=No
C:\Dokumenty\Sierra\Do zálohy\Èlanky\InDeVal\InDeVal 1.0\Templates\VR\GreenfilePLF-IIc.txt=No
C:\Dokumenty\Sierra\Do zálohy\Èlanky\InDeVal\InDeVal 1.0\Templates\VR\GreenfilePLF-IId.txt=No
C:\Dokumenty\Sierra\Do zálohy\Èlanky\InDeVal\InDeVal 1.0\Templates\VR\GreenfilePLF-IIe.txt=No
C:\Dokumenty\Sierra\Do zálohy\Èlanky\InDeVal\InDeVal 1.0\Templates\VR\GreenfilePLF-IIf.txt=No
C:\Dokumenty\Sierra\Do zálohy\Èlanky\InDeVal\InDeVal 1.0\Templates\VR\GreenfilePLF-IIg.txt=No
C:\Dokumenty\Sierra\Do zálohy\Èlanky\InDeVal\InDeVal 1.0\Templates\VR\GreenfilePLF-IIh.txt=No
C:\Dokumenty\Sierra\Do zálohy\Èlanky\InDeVal\InDeVal 1.0\Templates\VR\GreenfilePLF-IIi.txt=No
C:\Dokumenty\Sierra\Do zálohy\Èlanky\InDeVal\InDeVal 1.0\Templates\VR\GreenfilePLF-IIj.txt=No
C:\Dokumenty\Sierra\Do zálohy\Èlanky\InDeVal\InDeVal 1.0\Templates\VR\GreenfilePLF-IIk.txt=No
C:\Dokumenty\Sierra\Do zálohy\Èlanky\InDeVal\InDeVal 1.0\Templates\VR\GreenfilePL-I.txt=No
C:\Dokumenty\Sierra\Do zálohy\Èlanky\InDeVal\InDeVal 1.0\Templates\VR\GreenfilePL-II.txt=No
C:\Dokumenty\Sierra\Do zálohy\Èlanky\InDeVal\InDeVal 1.0\Templates\VR\GreenfilePL-IIIa.txt=No
C:\Dokumenty\Sierra\Do zálohy\Èlanky\InDeVal\InDeVal 1.0\Templates\VR\GreenfilePL-IIIb.txt=No
C:\Dokumenty\Sierra\Do zálohy\Èlanky\InDeVal\InDeVal 1.0\Templates\VR\GreenfilePL-IIIc.txt=No
C:\Dokumenty\Sierra\Do zálohy\Èlanky\InDeVal\InDeVal 1.0\Templates\VR\GreenfilePL-IIId.txt=No
C:\Dokumenty\Sierra\Do zálohy\Èlanky\InDeVal\InDeVal 1.0\Templates\VR\GreenfilePL-IIIe.txt=No
C:\Dokumenty\Sierra\Do zálohy\Èlanky\InDeVal\InDeVal 1.0\Templates\VR\GreenfilePL-IIIf.txt=No
C:\Dokumenty\Sierra\Do zálohy\Èlanky\InDeVal\InDeVal 1.0\Templates\VR\GreenfilePL-IIIg.txt=No
C:\Dokumenty\Sierra\Do zálohy\Èlanky\InDeVal\InDeVal 1.0\Templates\VR\GreenfilePL-IIIh.txt=No
C:\Dokumenty\Sierra\Do zálohy\Èlanky\InDeVal\InDeVal 1.0\Templates\VR\GreenfilePL-IIIi.txt=No
C:\Dokumenty\Sierra\Do zálohy\Èlanky\InDeVal\InDeVal 1.0\Templates\VR\GreenfilePL-IIIj.txt=No
C:\Dokumenty\Sierra\Do zálohy\Èlanky\InDeVal\InDeVal 1.0\Templates\VR\GreenfilePL-IIIk.txt=No
C:\Dokumenty\Sierra\Do zálohy\Èlanky\InDeVal\InDeVal 1.0\Templates\VR\GreenfilePL-IIIl.txt=No
C:\Dokumenty\Sierra\Do zálohy\Èlanky\InDeVal\InDeVal 1.0\Templates\VR\GreenfilePL-IV.txt=No

[Package|InDeVal Package 1|Distribution]
Type=single
Size=
Title=InDeVal

[Package|InDeVal Package 1|IconGroups]
Group0=InDeVal
PrivateGroup0=True
Parent0=$(Programs)

[Package|InDeVal Package 1|InDeVal]
Icon1=Indeval.exe
Title1=InDeVal
StartIn1=$(AppPath)
Key1=Icon1

[Package|InDeVal Package 1|Package]
PackageFolder=C:\Dokumenty\Sierra\Do zálohy\Èlanky\Package
ProjectFolder=C:\Dokumenty\Sierra\Do zálohy\Èlanky\InDeVal\InDeVal 1.0\Src
ServerSideCab=
File1=C:\Dokumenty\Sierra\Do zálohy\Èlanky\Package\setup.exe
File2=C:\Dokumenty\Sierra\Do zálohy\Èlanky\Package\Setup.Lst
File3=C:\Dokumenty\Sierra\Do zálohy\Èlanky\Package\Indeval.CAB
Handler1=PDWizard.FolderDplySubWiz
Handler2=PDWizard.WebPostDplySubWiz


[Package|InDeVal Package 3|Root]
SubWizProgID=PDWizard.SetupPkgSubWiz
BuildFolder=C:\Dokumenty\Sierra\InDeVal 1.02\Package

[Package|InDeVal Package 3|Configure DAO ISAMs]
Applicable=Yes
Jet 2.x=No

[Package|InDeVal Package 3|Configure DAO ODBC]
JetWorkspace=
ODBCDirect=

[Package|InDeVal Package 3|Files Found]

[Package|InDeVal Package 3|Files Released]

[Package|InDeVal Package 3|Missing Dependency Information]

[Package|InDeVal Package 3|Out-of-Date Dependency Information]

[Package|InDeVal Package 3|Files Added]
c:\dokumenty\sierra\do zálohy\èlanky\indeval\indeval 1.0\indevalhelp0.txt=
c:\dokumenty\sierra\do zálohy\èlanky\indeval\indeval 1.0\indevalhelp1.txt=
c:\dokumenty\sierra\do zálohy\èlanky\indeval\indeval 1.0\indevalhelp2.txt=
c:\dokumenty\sierra\do zálohy\èlanky\indeval\indeval 1.0\indevalhelp3.txt=
c:\dokumenty\sierra\do zálohy\èlanky\indeval\indeval 1.0\indevalhelp4.txt=
c:\dokumenty\sierra\do zálohy\èlanky\indeval\indeval 1.0\indevalhelp5.txt=
c:\dokumenty\sierra\do zálohy\èlanky\indeval\indeval 1.0\indevalhelp6.txt=
c:\dokumenty\sierra\do zálohy\èlanky\indeval\indeval 1.0\indevaloptions.txt=
c:\dokumenty\sierra\do zálohy\èlanky\indeval\indeval 1.0\indevalparams.txt=
c:\dokumenty\sierra\do zálohy\èlanky\indeval\indeval 1.0\templates\templateptrnlf.txt=
c:\dokumenty\sierra\do zálohy\èlanky\indeval\indeval 1.0\templates\vr\greenfilepl3-i.txt=
c:\dokumenty\sierra\do zálohy\èlanky\indeval\indeval 1.0\templates\vr\greenfileplf-i.txt=
c:\dokumenty\sierra\do zálohy\èlanky\indeval\indeval 1.0\templates\vr\greenfileplf-iia.txt=
c:\dokumenty\sierra\do zálohy\èlanky\indeval\indeval 1.0\templates\vr\greenfileplf-iib.txt=
c:\dokumenty\sierra\do zálohy\èlanky\indeval\indeval 1.0\templates\vr\greenfileplf-iic.txt=
c:\dokumenty\sierra\do zálohy\èlanky\indeval\indeval 1.0\templates\vr\greenfileplf-iid.txt=
c:\dokumenty\sierra\do zálohy\èlanky\indeval\indeval 1.0\templates\vr\greenfileplf-iie.txt=
c:\dokumenty\sierra\do zálohy\èlanky\indeval\indeval 1.0\templates\vr\greenfileplf-iif.txt=
c:\dokumenty\sierra\do zálohy\èlanky\indeval\indeval 1.0\templates\vr\greenfileplf-iig.txt=
c:\dokumenty\sierra\do zálohy\èlanky\indeval\indeval 1.0\templates\vr\greenfileplf-iih.txt=
c:\dokumenty\sierra\do zálohy\èlanky\indeval\indeval 1.0\templates\vr\greenfileplf-iii.txt=
c:\dokumenty\sierra\do zálohy\èlanky\indeval\indeval 1.0\templates\vr\greenfileplf-iij.txt=
c:\dokumenty\sierra\do zálohy\èlanky\indeval\indeval 1.0\templates\vr\greenfileplf-iik.txt=
c:\dokumenty\sierra\do zálohy\èlanky\indeval\indeval 1.0\templates\vr\greenfilepl-i.txt=
c:\dokumenty\sierra\do zálohy\èlanky\indeval\indeval 1.0\templates\vr\greenfilepl-ii.txt=
c:\dokumenty\sierra\do zálohy\èlanky\indeval\indeval 1.0\templates\vr\greenfilepl-iiia.txt=
c:\dokumenty\sierra\do zálohy\èlanky\indeval\indeval 1.0\templates\vr\greenfilepl-iiib.txt=
c:\dokumenty\sierra\do zálohy\èlanky\indeval\indeval 1.0\templates\vr\greenfilepl-iiic.txt=
c:\dokumenty\sierra\do zálohy\èlanky\indeval\indeval 1.0\templates\vr\greenfilepl-iiid.txt=
c:\dokumenty\sierra\do zálohy\èlanky\indeval\indeval 1.0\templates\vr\greenfilepl-iiie.txt=
c:\dokumenty\sierra\do zálohy\èlanky\indeval\indeval 1.0\templates\vr\greenfilepl-iiif.txt=
c:\dokumenty\sierra\do zálohy\èlanky\indeval\indeval 1.0\templates\vr\greenfilepl-iiig.txt=
c:\dokumenty\sierra\do zálohy\èlanky\indeval\indeval 1.0\templates\vr\greenfilepl-iiih.txt=
c:\dokumenty\sierra\do zálohy\èlanky\indeval\indeval 1.0\templates\vr\greenfilepl-iiii.txt=
c:\dokumenty\sierra\do zálohy\èlanky\indeval\indeval 1.0\templates\vr\greenfilepl-iiij.txt=
c:\dokumenty\sierra\do zálohy\èlanky\indeval\indeval 1.0\templates\vr\greenfilepl-iiik.txt=
c:\dokumenty\sierra\do zálohy\èlanky\indeval\indeval 1.0\templates\vr\greenfilepl-iiil.txt=
c:\dokumenty\sierra\do zálohy\èlanky\indeval\indeval 1.0\templates\vr\greenfilepl-iv.txt=

[Package|InDeVal Package 3|Files Removed]

[Package|InDeVal Package 3|Files In Project]
C:\WINDOWS\SYSTEM\MSVBVM60.DLL=Yes
C:\WINDOWS\SYSTEM\OLEAUT32.DLL=Yes
C:\WINDOWS\SYSTEM\OLEPRO32.DLL=Yes
C:\WINDOWS\SYSTEM\ASYCFILT.DLL=Yes
C:\WINDOWS\SYSTEM\STDOLE2.TLB=Yes
C:\Program Files\Microsoft Visual Studio\VB98\Wizards\PDWizard\Redist\COMCAT.DLL=Yes
C:\Program Files\Common Files\Microsoft Shared\DAO\DAO350.DLL=Yes
C:\WINDOWS\SYSTEM\MSJET35.DLL=Yes
C:\WINDOWS\SYSTEM\MSJTER35.DLL=Yes
C:\WINDOWS\SYSTEM\MSJINT35.DLL=Yes
C:\WINDOWS\SYSTEM\VBAJET32.DLL=Yes
C:\WINDOWS\SYSTEM\EXPSRV.DLL=Yes
C:\WINDOWS\SYSTEM\MSRD2X35.DLL=Yes
C:\WINDOWS\SYSTEM\MSREPL35.DLL=Yes
C:\Program Files\Microsoft Visual Studio\VB98\Wizards\PDWizard\Redist\MSVCRT40.DLL=Yes
C:\WINDOWS\SYSTEM\VB5DB.DLL=Yes
C:\WINDOWS\SYSTEM\RICHTX32.OCX=Yes
C:\Program Files\Microsoft Visual Studio\VB98\Wizards\PDWizard\Redist\RICHED32.DLL=Yes
C:\Program Files\Microsoft Visual Studio\VB98\Wizards\PDWizard\SETUP.EXE=Yes
C:\Program Files\Microsoft Visual Studio\VB98\Wizards\PDWizard\SETUP1.EXE=Yes
C:\WINDOWS\SYSTEM\VB6STKIT.DLL=Yes
C:\Program Files\Microsoft Visual Studio\VB98\Wizards\PDWizard\ST6UNST.EXE=Yes
C:\Dokumenty\Sierra\Do zálohy\Èlanky\InDeVal\InDeVal 1.0\InDeValHelp0.txt=Yes
C:\Dokumenty\Sierra\Do zálohy\Èlanky\InDeVal\InDeVal 1.0\InDeValHelp1.txt=Yes
C:\Dokumenty\Sierra\Do zálohy\Èlanky\InDeVal\InDeVal 1.0\InDeValHelp2.txt=Yes
C:\Dokumenty\Sierra\Do zálohy\Èlanky\InDeVal\InDeVal 1.0\InDeValHelp3.txt=Yes
C:\Dokumenty\Sierra\Do zálohy\Èlanky\InDeVal\InDeVal 1.0\InDeValHelp4.txt=Yes
C:\Dokumenty\Sierra\Do zálohy\Èlanky\InDeVal\InDeVal 1.0\InDeValHelp5.txt=Yes
C:\Dokumenty\Sierra\Do zálohy\Èlanky\InDeVal\InDeVal 1.0\InDeValHelp6.txt=Yes
C:\Dokumenty\Sierra\Do zálohy\Èlanky\InDeVal\InDeVal 1.0\InDeValOptions.txt=Yes
C:\Dokumenty\Sierra\Do zálohy\Èlanky\InDeVal\InDeVal 1.0\InDeValParams.txt=Yes
C:\Dokumenty\Sierra\Do zálohy\Èlanky\InDeVal\InDeVal 1.0\Templates\TemplatePtrnLF.txt=Yes
C:\Dokumenty\Sierra\Do zálohy\Èlanky\InDeVal\InDeVal 1.0\Templates\VR\GreenfilePL3-I.txt=Yes
C:\Dokumenty\Sierra\Do zálohy\Èlanky\InDeVal\InDeVal 1.0\Templates\VR\GreenfilePLF-I.txt=Yes
C:\Dokumenty\Sierra\Do zálohy\Èlanky\InDeVal\InDeVal 1.0\Templates\VR\GreenfilePLF-IIa.txt=Yes
C:\Dokumenty\Sierra\Do zálohy\Èlanky\InDeVal\InDeVal 1.0\Templates\VR\GreenfilePLF-IIb.txt=Yes
C:\Dokumenty\Sierra\Do zálohy\Èlanky\InDeVal\InDeVal 1.0\Templates\VR\GreenfilePLF-IIc.txt=Yes
C:\Dokumenty\Sierra\Do zálohy\Èlanky\InDeVal\InDeVal 1.0\Templates\VR\GreenfilePLF-IId.txt=Yes
C:\Dokumenty\Sierra\Do zálohy\Èlanky\InDeVal\InDeVal 1.0\Templates\VR\GreenfilePLF-IIe.txt=Yes
C:\Dokumenty\Sierra\Do zálohy\Èlanky\InDeVal\InDeVal 1.0\Templates\VR\GreenfilePLF-IIf.txt=Yes
C:\Dokumenty\Sierra\Do zálohy\Èlanky\InDeVal\InDeVal 1.0\Templates\VR\GreenfilePLF-IIg.txt=Yes
C:\Dokumenty\Sierra\Do zálohy\Èlanky\InDeVal\InDeVal 1.0\Templates\VR\GreenfilePLF-IIh.txt=Yes
C:\Dokumenty\Sierra\Do zálohy\Èlanky\InDeVal\InDeVal 1.0\Templates\VR\GreenfilePLF-IIi.txt=Yes
C:\Dokumenty\Sierra\Do zálohy\Èlanky\InDeVal\InDeVal 1.0\Templates\VR\GreenfilePLF-IIj.txt=Yes
C:\Dokumenty\Sierra\Do zálohy\Èlanky\InDeVal\InDeVal 1.0\Templates\VR\GreenfilePLF-IIk.txt=Yes
C:\Dokumenty\Sierra\Do zálohy\Èlanky\InDeVal\InDeVal 1.0\Templates\VR\GreenfilePL-I.txt=Yes
C:\Dokumenty\Sierra\Do zálohy\Èlanky\InDeVal\InDeVal 1.0\Templates\VR\GreenfilePL-II.txt=Yes
C:\Dokumenty\Sierra\Do zálohy\Èlanky\InDeVal\InDeVal 1.0\Templates\VR\GreenfilePL-IIIa.txt=Yes
C:\Dokumenty\Sierra\Do zálohy\Èlanky\InDeVal\InDeVal 1.0\Templates\VR\GreenfilePL-IIIb.txt=Yes
C:\Dokumenty\Sierra\Do zálohy\Èlanky\InDeVal\InDeVal 1.0\Templates\VR\GreenfilePL-IIIc.txt=Yes
C:\Dokumenty\Sierra\Do zálohy\Èlanky\InDeVal\InDeVal 1.0\Templates\VR\GreenfilePL-IIId.txt=Yes
C:\Dokumenty\Sierra\Do zálohy\Èlanky\InDeVal\InDeVal 1.0\Templates\VR\GreenfilePL-IIIe.txt=Yes
C:\Dokumenty\Sierra\Do zálohy\Èlanky\InDeVal\InDeVal 1.0\Templates\VR\GreenfilePL-IIIf.txt=Yes
C:\Dokumenty\Sierra\Do zálohy\Èlanky\InDeVal\InDeVal 1.0\Templates\VR\GreenfilePL-IIIg.txt=Yes
C:\Dokumenty\Sierra\Do zálohy\Èlanky\InDeVal\InDeVal 1.0\Templates\VR\GreenfilePL-IIIh.txt=Yes
C:\Dokumenty\Sierra\Do zálohy\Èlanky\InDeVal\InDeVal 1.0\Templates\VR\GreenfilePL-IIIi.txt=Yes
C:\Dokumenty\Sierra\Do zálohy\Èlanky\InDeVal\InDeVal 1.0\Templates\VR\GreenfilePL-IIIj.txt=Yes
C:\Dokumenty\Sierra\Do zálohy\Èlanky\InDeVal\InDeVal 1.0\Templates\VR\GreenfilePL-IIIk.txt=Yes
C:\Dokumenty\Sierra\Do zálohy\Èlanky\InDeVal\InDeVal 1.0\Templates\VR\GreenfilePL-IIIl.txt=Yes
C:\Dokumenty\Sierra\Do zálohy\Èlanky\InDeVal\InDeVal 1.0\Templates\VR\GreenfilePL-IV.txt=Yes
C:\Dokumenty\Sierra\InDeVal 1.02\Indeval.exe=Yes

[Package|InDeVal Package 3|Configure Registry Files]
Applicable=No

[Package|InDeVal Package 3|Configure Remote Servers]
Applicable=No

[Package|InDeVal Package 3|Install Locations]
C:\Dokumenty\Sierra\Do zálohy\Èlanky\InDeVal\InDeVal 1.0\Src\Indeval.exe=$(AppPath)
C:\WINDOWS\SYSTEM\MSVBVM60.DLL=$(WinSysPathSysFile)
C:\WINDOWS\SYSTEM\OLEAUT32.DLL=$(WinSysPathSysFile)
C:\WINDOWS\SYSTEM\OLEPRO32.DLL=$(WinSysPathSysFile)
C:\WINDOWS\SYSTEM\ASYCFILT.DLL=$(WinSysPathSysFile)
C:\WINDOWS\SYSTEM\STDOLE2.TLB=$(WinSysPathSysFile)
C:\Program Files\Microsoft Visual Studio\VB98\Wizards\PDWizard\Redist\COMCAT.DLL=$(WinSysPathSysFile)
C:\Program Files\Common Files\Microsoft Shared\DAO\DAO350.DLL=$(MSDAOPath)
C:\WINDOWS\SYSTEM\MSJET35.DLL=$(WinSysPathSysFile)
C:\WINDOWS\SYSTEM\MSJTER35.DLL=$(WinSysPathSysFile)
C:\WINDOWS\SYSTEM\MSJINT35.DLL=$(WinSysPathSysFile)
C:\WINDOWS\SYSTEM\VBAJET32.DLL=$(WinSysPathSysFile)
C:\WINDOWS\SYSTEM\EXPSRV.DLL=$(WinSysPathSysFile)
C:\WINDOWS\SYSTEM\MSRD2X35.DLL=$(WinSysPathSysFile)
C:\WINDOWS\SYSTEM\MSREPL35.DLL=$(WinSysPathSysFile)
C:\Program Files\Microsoft Visual Studio\VB98\Wizards\PDWizard\Redist\MSVCRT40.DLL=$(WinSysPathSysFile)
C:\WINDOWS\SYSTEM\VB5DB.DLL=$(WinSysPath)
C:\WINDOWS\SYSTEM\RICHTX32.OCX=$(WinSysPath)
C:\Program Files\Microsoft Visual Studio\VB98\Wizards\PDWizard\Redist\RICHED32.DLL=$(WinSysPathSysFile)
C:\Program Files\Microsoft Visual Studio\VB98\Wizards\PDWizard\SETUP.EXE=$(AppPath)
C:\Program Files\Microsoft Visual Studio\VB98\Wizards\PDWizard\SETUP1.EXE=$(WinPath)
C:\WINDOWS\SYSTEM\VB6STKIT.DLL=$(WinSysPathSysFile)
C:\Program Files\Microsoft Visual Studio\VB98\Wizards\PDWizard\ST6UNST.EXE=$(WinPath)
C:\Dokumenty\Sierra\Do zálohy\Èlanky\InDeVal\InDeVal 1.0\InDeValHelp0.txt=$(AppPath)
C:\Dokumenty\Sierra\Do zálohy\Èlanky\InDeVal\InDeVal 1.0\InDeValHelp1.txt=$(AppPath)
C:\Dokumenty\Sierra\Do zálohy\Èlanky\InDeVal\InDeVal 1.0\InDeValHelp2.txt=$(AppPath)
C:\Dokumenty\Sierra\Do zálohy\Èlanky\InDeVal\InDeVal 1.0\InDeValHelp3.txt=$(AppPath)
C:\Dokumenty\Sierra\Do zálohy\Èlanky\InDeVal\InDeVal 1.0\InDeValHelp4.txt=$(AppPath)
C:\Dokumenty\Sierra\Do zálohy\Èlanky\InDeVal\InDeVal 1.0\InDeValHelp5.txt=$(AppPath)
C:\Dokumenty\Sierra\Do zálohy\Èlanky\InDeVal\InDeVal 1.0\InDeValHelp6.txt=$(AppPath)
C:\Dokumenty\Sierra\Do zálohy\Èlanky\InDeVal\InDeVal 1.0\InDeValOptions.txt=$(AppPath)
C:\Dokumenty\Sierra\Do zálohy\Èlanky\InDeVal\InDeVal 1.0\InDeValParams.txt=$(AppPath)
C:\Dokumenty\Sierra\Do zálohy\Èlanky\InDeVal\InDeVal 1.0\Templates\TemplatePtrnLF.txt=$(AppPath)\Templates
C:\Dokumenty\Sierra\Do zálohy\Èlanky\InDeVal\InDeVal 1.0\Templates\VR\GreenfilePL3-I.txt=$(AppPath)\Templates\VR
C:\Dokumenty\Sierra\Do zálohy\Èlanky\InDeVal\InDeVal 1.0\Templates\VR\GreenfilePLF-I.txt=$(AppPath)\Templates\VR
C:\Dokumenty\Sierra\Do zálohy\Èlanky\InDeVal\InDeVal 1.0\Templates\VR\GreenfilePLF-IIa.txt=$(AppPath)\Templates\VR
C:\Dokumenty\Sierra\Do zálohy\Èlanky\InDeVal\InDeVal 1.0\Templates\VR\GreenfilePLF-IIb.txt=$(AppPath)\Templates\VR
C:\Dokumenty\Sierra\Do zálohy\Èlanky\InDeVal\InDeVal 1.0\Templates\VR\GreenfilePLF-IIc.txt=$(AppPath)\Templates\VR
C:\Dokumenty\Sierra\Do zálohy\Èlanky\InDeVal\InDeVal 1.0\Templates\VR\GreenfilePLF-IId.txt=$(AppPath)\Templates\VR
C:\Dokumenty\Sierra\Do zálohy\Èlanky\InDeVal\InDeVal 1.0\Templates\VR\GreenfilePLF-IIe.txt=$(AppPath)\Templates\VR
C:\Dokumenty\Sierra\Do zálohy\Èlanky\InDeVal\InDeVal 1.0\Templates\VR\GreenfilePLF-IIf.txt=$(AppPath)\Templates\VR
C:\Dokumenty\Sierra\Do zálohy\Èlanky\InDeVal\InDeVal 1.0\Templates\VR\GreenfilePLF-IIg.txt=$(AppPath)\Templates\VR
C:\Dokumenty\Sierra\Do zálohy\Èlanky\InDeVal\InDeVal 1.0\Templates\VR\GreenfilePLF-IIh.txt=$(AppPath)\Templates\VR
C:\Dokumenty\Sierra\Do zálohy\Èlanky\InDeVal\InDeVal 1.0\Templates\VR\GreenfilePLF-IIi.txt=$(AppPath)\Templates\VR
C:\Dokumenty\Sierra\Do zálohy\Èlanky\InDeVal\InDeVal 1.0\Templates\VR\GreenfilePLF-IIj.txt=$(AppPath)\Templates\VR
C:\Dokumenty\Sierra\Do zálohy\Èlanky\InDeVal\InDeVal 1.0\Templates\VR\GreenfilePLF-IIk.txt=$(AppPath)\Templates\VR
C:\Dokumenty\Sierra\Do zálohy\Èlanky\InDeVal\InDeVal 1.0\Templates\VR\GreenfilePL-I.txt=$(AppPath)\Templates\VR
C:\Dokumenty\Sierra\Do zálohy\Èlanky\InDeVal\InDeVal 1.0\Templates\VR\GreenfilePL-II.txt=$(AppPath)\Templates\VR
C:\Dokumenty\Sierra\Do zálohy\Èlanky\InDeVal\InDeVal 1.0\Templates\VR\GreenfilePL-IIIa.txt=$(AppPath)\Templates\VR
C:\Dokumenty\Sierra\Do zálohy\Èlanky\InDeVal\InDeVal 1.0\Templates\VR\GreenfilePL-IIIb.txt=$(AppPath)\Templates\VR
C:\Dokumenty\Sierra\Do zálohy\Èlanky\InDeVal\InDeVal 1.0\Templates\VR\GreenfilePL-IIIc.txt=$(AppPath)\Templates\VR
C:\Dokumenty\Sierra\Do zálohy\Èlanky\InDeVal\InDeVal 1.0\Templates\VR\GreenfilePL-IIId.txt=$(AppPath)\Templates\VR
C:\Dokumenty\Sierra\Do zálohy\Èlanky\InDeVal\InDeVal 1.0\Templates\VR\GreenfilePL-IIIe.txt=$(AppPath)\Templates\VR
C:\Dokumenty\Sierra\Do zálohy\Èlanky\InDeVal\InDeVal 1.0\Templates\VR\GreenfilePL-IIIf.txt=$(AppPath)\Templates\VR
C:\Dokumenty\Sierra\Do zálohy\Èlanky\InDeVal\InDeVal 1.0\Templates\VR\GreenfilePL-IIIg.txt=$(AppPath)\Templates\VR
C:\Dokumenty\Sierra\Do zálohy\Èlanky\InDeVal\InDeVal 1.0\Templates\VR\GreenfilePL-IIIh.txt=$(AppPath)\Templates\VR
C:\Dokumenty\Sierra\Do zálohy\Èlanky\InDeVal\InDeVal 1.0\Templates\VR\GreenfilePL-IIIi.txt=$(AppPath)\Templates\VR
C:\Dokumenty\Sierra\Do zálohy\Èlanky\InDeVal\InDeVal 1.0\Templates\VR\GreenfilePL-IIIj.txt=$(AppPath)\Templates\VR
C:\Dokumenty\Sierra\Do zálohy\Èlanky\InDeVal\InDeVal 1.0\Templates\VR\GreenfilePL-IIIk.txt=$(AppPath)\Templates\VR
C:\Dokumenty\Sierra\Do zálohy\Èlanky\InDeVal\InDeVal 1.0\Templates\VR\GreenfilePL-IIIl.txt=$(AppPath)\Templates\VR
C:\Dokumenty\Sierra\Do zálohy\Èlanky\InDeVal\InDeVal 1.0\Templates\VR\GreenfilePL-IV.txt=$(AppPath)\Templates\VR
C:\Dokumenty\Sierra\InDeVal 1.02\Indeval.exe=$(AppPath)

[Package|InDeVal Package 3|Configure Shared Files]
Applicable=Yes
C:\Dokumenty\Sierra\Do zálohy\Èlanky\InDeVal\InDeVal 1.0\Src\Indeval.exe=No
C:\Dokumenty\Sierra\Do zálohy\Èlanky\InDeVal\InDeVal 1.0\InDeValHelp0.txt=No
C:\Dokumenty\Sierra\Do zálohy\Èlanky\InDeVal\InDeVal 1.0\InDeValHelp1.txt=No
C:\Dokumenty\Sierra\Do zálohy\Èlanky\InDeVal\InDeVal 1.0\InDeValHelp2.txt=No
C:\Dokumenty\Sierra\Do zálohy\Èlanky\InDeVal\InDeVal 1.0\InDeValHelp3.txt=No
C:\Dokumenty\Sierra\Do zálohy\Èlanky\InDeVal\InDeVal 1.0\InDeValHelp4.txt=No
C:\Dokumenty\Sierra\Do zálohy\Èlanky\InDeVal\InDeVal 1.0\InDeValHelp5.txt=No
C:\Dokumenty\Sierra\Do zálohy\Èlanky\InDeVal\InDeVal 1.0\InDeValHelp6.txt=No
C:\Dokumenty\Sierra\Do zálohy\Èlanky\InDeVal\InDeVal 1.0\InDeValOptions.txt=No
C:\Dokumenty\Sierra\Do zálohy\Èlanky\InDeVal\InDeVal 1.0\InDeValParams.txt=No
C:\Dokumenty\Sierra\Do zálohy\Èlanky\InDeVal\InDeVal 1.0\Templates\TemplatePtrnLF.txt=No
C:\Dokumenty\Sierra\Do zálohy\Èlanky\InDeVal\InDeVal 1.0\Templates\VR\GreenfilePL3-I.txt=No
C:\Dokumenty\Sierra\Do zálohy\Èlanky\InDeVal\InDeVal 1.0\Templates\VR\GreenfilePLF-I.txt=No
C:\Dokumenty\Sierra\Do zálohy\Èlanky\InDeVal\InDeVal 1.0\Templates\VR\GreenfilePLF-IIa.txt=No
C:\Dokumenty\Sierra\Do zálohy\Èlanky\InDeVal\InDeVal 1.0\Templates\VR\GreenfilePLF-IIb.txt=No
C:\Dokumenty\Sierra\Do zálohy\Èlanky\InDeVal\InDeVal 1.0\Templates\VR\GreenfilePLF-IIc.txt=No
C:\Dokumenty\Sierra\Do zálohy\Èlanky\InDeVal\InDeVal 1.0\Templates\VR\GreenfilePLF-IId.txt=No
C:\Dokumenty\Sierra\Do zálohy\Èlanky\InDeVal\InDeVal 1.0\Templates\VR\GreenfilePLF-IIe.txt=No
C:\Dokumenty\Sierra\Do zálohy\Èlanky\InDeVal\InDeVal 1.0\Templates\VR\GreenfilePLF-IIf.txt=No
C:\Dokumenty\Sierra\Do zálohy\Èlanky\InDeVal\InDeVal 1.0\Templates\VR\GreenfilePLF-IIg.txt=No
C:\Dokumenty\Sierra\Do zálohy\Èlanky\InDeVal\InDeVal 1.0\Templates\VR\GreenfilePLF-IIh.txt=No
C:\Dokumenty\Sierra\Do zálohy\Èlanky\InDeVal\InDeVal 1.0\Templates\VR\GreenfilePLF-IIi.txt=No
C:\Dokumenty\Sierra\Do zálohy\Èlanky\InDeVal\InDeVal 1.0\Templates\VR\GreenfilePLF-IIj.txt=No
C:\Dokumenty\Sierra\Do zálohy\Èlanky\InDeVal\InDeVal 1.0\Templates\VR\GreenfilePLF-IIk.txt=No
C:\Dokumenty\Sierra\Do zálohy\Èlanky\InDeVal\InDeVal 1.0\Templates\VR\GreenfilePL-I.txt=No
C:\Dokumenty\Sierra\Do zálohy\Èlanky\InDeVal\InDeVal 1.0\Templates\VR\GreenfilePL-II.txt=No
C:\Dokumenty\Sierra\Do zálohy\Èlanky\InDeVal\InDeVal 1.0\Templates\VR\GreenfilePL-IIIa.txt=No
C:\Dokumenty\Sierra\Do zálohy\Èlanky\InDeVal\InDeVal 1.0\Templates\VR\GreenfilePL-IIIb.txt=No
C:\Dokumenty\Sierra\Do zálohy\Èlanky\InDeVal\InDeVal 1.0\Templates\VR\GreenfilePL-IIIc.txt=No
C:\Dokumenty\Sierra\Do zálohy\Èlanky\InDeVal\InDeVal 1.0\Templates\VR\GreenfilePL-IIId.txt=No
C:\Dokumenty\Sierra\Do zálohy\Èlanky\InDeVal\InDeVal 1.0\Templates\VR\GreenfilePL-IIIe.txt=No
C:\Dokumenty\Sierra\Do zálohy\Èlanky\InDeVal\InDeVal 1.0\Templates\VR\GreenfilePL-IIIf.txt=No
C:\Dokumenty\Sierra\Do zálohy\Èlanky\InDeVal\InDeVal 1.0\Templates\VR\GreenfilePL-IIIg.txt=No
C:\Dokumenty\Sierra\Do zálohy\Èlanky\InDeVal\InDeVal 1.0\Templates\VR\GreenfilePL-IIIh.txt=No
C:\Dokumenty\Sierra\Do zálohy\Èlanky\InDeVal\InDeVal 1.0\Templates\VR\GreenfilePL-IIIi.txt=No
C:\Dokumenty\Sierra\Do zálohy\Èlanky\InDeVal\InDeVal 1.0\Templates\VR\GreenfilePL-IIIj.txt=No
C:\Dokumenty\Sierra\Do zálohy\Èlanky\InDeVal\InDeVal 1.0\Templates\VR\GreenfilePL-IIIk.txt=No
C:\Dokumenty\Sierra\Do zálohy\Èlanky\InDeVal\InDeVal 1.0\Templates\VR\GreenfilePL-IIIl.txt=No
C:\Dokumenty\Sierra\Do zálohy\Èlanky\InDeVal\InDeVal 1.0\Templates\VR\GreenfilePL-IV.txt=No
C:\Dokumenty\Sierra\InDeVal 1.02\Indeval.exe=No

[Package|InDeVal Package 3|Distribution]
Type=single
Size=
Title=InDeVal

[Package|InDeVal Package 3|IconGroups]
Group0=InDeVal
PrivateGroup0=True
Parent0=$(Programs)

[Package|InDeVal Package 3|InDeVal]
Icon1=Indeval.exe
Title1=InDeVal
StartIn1=$(AppPath)
Key1=Icon1

[Package|InDeVal Package 3|Package]
PackageFolder=C:\Dokumenty\Sierra\InDeVal 1.02\Package
ProjectFolder=C:\Dokumenty\Sierra\InDeVal 1.02
ServerSideCab=
File1=C:\Dokumenty\Sierra\InDeVal 1.02\Package\setup.exe
File2=C:\Dokumenty\Sierra\InDeVal 1.02\Package\Setup.Lst
File3=C:\Dokumenty\Sierra\InDeVal 1.02\Package\Indeval.CAB
Handler1=PDWizard.FolderDplySubWiz
Handler2=PDWizard.WebPostDplySubWiz
