# Supplementary material for: The InDeVal insertion/deletion evaluation tool: a program for finding target regions in DNA sequences and for aiding in sequence comparison
Source: BMC Bioinformatics. 2004 Oct 29;5:173. doi: 10.1186/1471-2105-5-173 (PMC528782; doi:10.1186/1471-2105-5-173)
Supplement: Additional File 3 — InDeVal source code The source code for InDeVal in Microsoft Visual Basic 6.0 can be obtained by clicking on the link below or by visiting . The files are archived using WinZip® 9.0. The package (61 kB) includes the 32 code files, the InDeVal icon and the bitmap from which it was constructed, and InDeValSourceCodeHelp.txt, a file with advice on orienting within the source code files. [file 1471-2105-5-173-S3.zip › Indeval.vbp]

Type=Exe
Form=FLoadTemplate.frm
Reference=*\G{00020430-0000-0000-C000-000000000046}#2.0#0#..\..\..\WINDOWS\SYSTEM\STDOLE2.TLB#OLE Automation
Module=MInDeValGlobal; MInDeValGlobal.bas
Module=MReadTemplate; MReadTemplate.bas
Module=MSequenceProcessing; MSequenceProcessing.bas
Form=FLoadSequence.frm
Module=MReadSequence; MReadSequence.bas
Module=MMatchTemplate; MMatchTemplate.bas
Form=FInDeValMainMenu.frm
Module=MParseSequence; MParseSequence.bas
Module=MFindVRs; MFindVRs.bas
Module=MStringFuncExt; MStringFuncExt.bas
Reference=*\G{00025E01-0000-0000-C000-000000000046}#4.0#0#..\..\..\PROGRAM FILES\COMMON FILES\MICROSOFT SHARED\DAO\DAO350.DLL#Microsoft DAO 3.51 Object Library
Module=MLPAM; MLPAM.bas
Module=MInvert; MInvert.bas
Form=FAnalyzeVRs.frm
Form=FInDeValParmeters.frm
Form=FHelp.frm
Object={3B7C8863-D78F-101B-B9B5-04021C009402}#1.2#0; RICHTX32.OCX
Module=MInDeValParams; MInDeValParams.bas
Form=FInDeValOptions.frm
Form=FWriteOutputFile.frm
IconForm="FInDeValMainMenu"
Startup="FInDeValMainMenu"
HelpFile=""
Title="InDeVal"
ExeName32="Indeval.exe"
Command32=""
Name="InDeVal"
HelpContextID="0"
Description="tool for aligning DNA sequences with user-supplied templates"
CompatibleMode="0"
MajorVer=1
MinorVer=0
RevisionVer=2
AutoIncrementVer=0
ServerSupportFiles=0
VersionCompanyName=" "
VersionLegalCopyright="2004 Jason and Sierra Holt"
VersionProductName="InDeVal 1.02"
CompilationType=0
OptimizationType=0
FavorPentiumPro(tm)=0
CodeViewDebugInfo=0
NoAliasing=0
BoundsCheck=0
OverflowCheck=0
FlPointCheck=0
FDIVCheck=0
UnroundedFP=0
StartMode=0
Unattended=0
Retained=0
ThreadPerObject=0
MaxNumberOfThreads=1
DebugStartupOption=0
