# Supplementary material for: The InDeVal insertion/deletion evaluation tool: a program for finding target regions in DNA sequences and for aiding in sequence comparison
Source: BMC Bioinformatics. 2004 Oct 29;5:173. doi: 10.1186/1471-2105-5-173 (PMC528782; doi:10.1186/1471-2105-5-173)
Supplement: Additional File 3 — InDeVal source code The source code for InDeVal in Microsoft Visual Basic 6.0 can be obtained by clicking on the link below or by visiting . The files are archived using WinZip® 9.0. The package (61 kB) includes the 32 code files, the InDeVal icon and the bitmap from which it was constructed, and InDeValSourceCodeHelp.txt, a file with advice on orienting within the source code files. [file 1471-2105-5-173-S3.zip › Indeval.vbw]

FLoadTemplate = -63, 104, 579, 450, I, 132, 132, 623, 478, C
MInDeValGlobal = 135, 104, 642, 386, 
MReadTemplate = 27, 110, 534, 392, C
MSequenceProcessing = 35, 142, 677, 488, C
FLoadSequence = 132, 132, 774, 478, C, 154, 154, 796, 500, C
MReadSequence = -37, 86, 605, 432, 
MMatchTemplate = 88, 88, 484, 434, C
FInDeValMainMenu = 31, 61, 538, 343, , 66, 66, 529, 412, C
MParseSequence = 22, 22, 664, 368, C
MFindVRs = 22, 22, 589, 360, C
MStringFuncExt = 44, 44, 686, 390, C
MLPAM = 7, 43, 582, 389, C
MInvert = 41, 54, 683, 400, C
FAnalyzeVRs = 0, 0, 435, 268, C, -111, 13, 553, 281, C
FInDeValParameters = 44, 44, 343, 390, C, 0, 0, 383, 369, C
FHelp = 22, 22, 479, 368, C, 0, 0, 379, 346, C
MInDeValParams = 88, 88, 730, 434, C
FInDeValOptions = 0, 0, 369, 346, C, 154, 154, 796, 500, C
FWriteOutputFile = 66, 66, 394, 412, , 44, 44, 486, 390, C
