# Supplementary material for: The InDeVal insertion/deletion evaluation tool: a program for finding target regions in DNA sequences and for aiding in sequence comparison
Source: BMC Bioinformatics. 2004 Oct 29;5:173. doi: 10.1186/1471-2105-5-173 (PMC528782; doi:10.1186/1471-2105-5-173)
Supplement: Additional File 3 — InDeVal source code The source code for InDeVal in Microsoft Visual Basic 6.0 can be obtained by clicking on the link below or by visiting . The files are archived using WinZip® 9.0. The package (61 kB) includes the 32 code files, the InDeVal icon and the bitmap from which it was constructed, and InDeValSourceCodeHelp.txt, a file with advice on orienting within the source code files. [file 1471-2105-5-173-S3.zip › InDeValSourceCodeHelp.txt]

InDeValSourceCodeHelp.txt
InDeVal 1.0 

This is a readme file for the InDeVal DNA sequence evaluator, version 1.0.  It contains information for users who want to adapt the InDeVal source code (.bas, .frm, and .frx files).  For information on what InDeVal does, what algorithms it uses, how to use InDeVal, or how to make InDeVal input files, see InDeValHelp.txt, included with the program.

IMPORTANT: The techniques described below require the user to be able to run Microsoft Visual Basic (v. 6.0).  Although the source code files can be modified with any text editor, changing the source files will not affect the InDeVal program in any way.  The program (InDeVal.exe) can only be modified by changing the source code and then recompiling it with the Microsoft Visual Basic compiler.

Some adjustments to InDeVal can be made simply by adjusting constants in the file InDeValGlobals.bas.  Extensive programming experience is not required nor is extensive knowledge of Microsoft Visual Basic.  However, the user must have Visual Basic installed on the computer.  For information on how to load and run the InDeVal Visual Basic project in Microsoft Visual Basic, see the Microsoft Visual Basic documentation.

A. CHANGING InDeVal FILE FORMATS

InDeVal is able to parse its input files because they contain special characters delimiting the various types of information.  If the user wishes to use different special delimiting characters, they can be changed.  InDeValGlobals.bas contains a section which looks like this:

' Codes used in INDEVAL files
' all files (except internal options and parameters files)
Global Const INDEVAL_COMMENT = "#"              ' "Ignore this input line."
' template files
Global Const INDEVAL_BEGIN_TEMPLATE = ">"       ' "This line is the name of a template."
Global Const INDEVAL_BEGIN_DEL_INFO = "["       ' "The following text is a deletion name."
Global Const INDEVAL_END_DEL_INFO = "]"         ' "The preceeding text was a deletion name."
' variable region files
Global Const INDEVAL_BEGIN_SPECIES_LIST = ">"   ' "The following text is taxa names."
Global Const INDEVAL_END_SPECIES_LIST = "<"     ' "The preceeding text was taxa names."
' sequence files
Global Const INDEVAL_BEGIN_SEQUENCE_NAME = ">"  ' "This line is the name of a sequence."
' InDeVal options and parameters files
Global Const INDEVAL_SET_PARAM = "="            ' "The parameter value follows."

Changing the character inside the quotation marks changes the character that InDeVal looks for when parsing that information. For example, the line

Global Const INDEVAL_COMMENT = "$"

would cause InDeVal to ignore lines beginning with $ (but not lines beginning with #).  If the variable region files have taxa names enclosed in parentheses, the following changes will make InDeVal able to read them:

Global Const INDEVAL_BEGIN_SPECIES_LIST = "("
Global Const INDEVAL_END_SPECIES_LIST = ")"

Unfortunately quotation marks are a special case; Microsoft Visual Basic will not understand from the line

Global Const INDEVAL_BEGIN_SEQUENCE_NAME = """  ' Incorrect!

that the constant INDEVAL_BEGIN_SEQUENCE_NAME should be given the value of a string containing one (double) quotation mark.  Quotation mark delimiters (such as those used to delimit variable region file names in template files) are therefore implemented differently.  It is possible to re-program InDeVal to recognize, for example, taxa lists delimited by quotation marks or variable region file names delimited by parentheses, but the necessary modifications are not as straightforward.


B. CHANGING InDeVal ARRAY SIZES

InDeVal has limits on the size of input file data.  If the input files exceed these limits, messages such as the following appear:

"Too many templates in template file TemplatePtrnLF.txt.  MAXNUMTEMPLATES = 63."

One solution is to modify the file in question to be within the specified limit.  If the user has access to Microsoft Visual Basic (6.0) it is possible modify the program to accept more generous bounds.  The code in question is found in InDeValGlobals.bas and looks like this:

' InDeVal array dimensions
Global Const MAXNUMTEMPLATES = 63
Global Const MAXNUMCR = 127 'max number of conserved regions in one template
Global Const MAXNUMVR = 127 'max number of variable regions in one template
Global Const MAXNUMREGIONS = MAXNUMCR + MAXNUMVR
Global Const MAXNUMCONSECUTIVEVRS = 15
Global Const MAXNUMPOSSIBLESEQINVR = 15
Global Const MAXNUMDISPLAYLINES = MAXNUMREGIONS
Global Const MAXNUMSEQINVRFILE = 1023 'maximum number of sequences in a given variable region file

To make InDeVal accept up to 100 templates in a single template file, it is necessary to modify the appropriate line to read

Global Const MAXNUMTEMPLATES = 100

If array sizes are made too large, run-time out-of-memory errors will occur.  In such cases, it may help to reduce the sizes of some of the arrays.

NOTE:  InDeVal will not accept sequences longer than 32000 bases.  This is because InDeVal uses integer variables which have a range of roughly -32000 to 32000.  Longer sequences may cause run-time integer-overflow errors.  It may be possible to increase this limit simply by replacing "Integer" with "Long" throughout the entire project and by increasing the constant maxSeqLength in the file MLPAM.bas.  InDeVal has only been tested with the TrnLF Poaceae sequences included with the program and may not be appropriate for analyzing longer sequences.
 
