# Supplementary material for: The InDeVal insertion/deletion evaluation tool: a program for finding target regions in DNA sequences and for aiding in sequence comparison
Source: BMC Bioinformatics. 2004 Oct 29;5:173. doi: 10.1186/1471-2105-5-173 (PMC528782; doi:10.1186/1471-2105-5-173)
Supplement: Additional File 3 — InDeVal source code The source code for InDeVal in Microsoft Visual Basic 6.0 can be obtained by clicking on the link below or by visiting . The files are archived using WinZip® 9.0. The package (61 kB) includes the 32 code files, the InDeVal icon and the bitmap from which it was constructed, and InDeValSourceCodeHelp.txt, a file with advice on orienting within the source code files. [file 1471-2105-5-173-S3.zip › MBlast.bas]

Attribute VB_Name = "MBlast"
Option Explicit

' parameters of search
Dim scMatch As Integer
Dim scGapExt As Integer
Dim scGapOpen As Integer
Dim scSub As Integer
Dim pSeedLength As Integer
Dim pMaxDrop As Integer

Const NOGAP = 0
Const GAPIN1 = 1
Const GAPIN2 = 2

Type TSeqAlignmentMap
    begin1 As Integer
    end1 As Integer
    begin2 As Integer
    end2 As Integer
    diff1to2 As String
    score As Integer
    numOthers As Integer
End Type
Sub InitializeSAM(sam As TSeqAlignmentMap)
    sam.begin1 = NOTCHECKED
    sam.end1 = NOTCHECKED
    sam.begin2 = NOTCHECKED
    sam.end2 = NOTCHECKED
    sam.diff1to2 = ""
    sam.score = 0
    sam.numOthers = 0
End Sub


' procedures for setting parameters
Sub SetBlastParametersToDefaults()
    pSeedLength = defaultPSeedLength
    pMaxDrop = defaultPMaxDrop
    scMatch = defaultSCMatch
    scSub = defaultSCSub
    scGapOpen = defaultSCGapOpen
    scGapExt = defaultSCGapExt
End Sub

Sub SetParameters(ByVal XpSeedLength As Integer, ByVal XpMaxDrop As Integer, ByVal XscMatch As Integer, ByVal XscSub As Integer, ByVal XscGapOpen As Integer, ByVal XscGapExt As Integer)
    pSeedLength = XpSeedLength
    pMaxDrop = XpMaxDrop
    scMatch = XscMatch
    scSub = XscSub
    scGapOpen = XscGapOpen
    scGapExt = XscGapExt
End Sub
Sub GetParameters(XpSeedLength As Integer, XpMaxDrop As Integer, XscMatch As Integer, XscSub As Integer, XscGapOpen As Integer, XscGapExt As Integer)
    XpSeedLength = pSeedLength
    XpMaxDrop = pMaxDrop
    XscMatch = scMatch
    XscSub = scSub
    XscGapOpen = scGapOpen
    XscGapExt = scGapExt
End Sub

' main Blast procedure
Sub Blast(seq1 As String, seq2 As String, samBest As TSeqAlignmentMap)
    Dim foundSeed As Boolean
    Dim maxScore As Integer         ' best possible score for these 2 sequences
    Dim maxMatchLength As Integer   ' length of the shorter sequence
    Dim seedMatchLength As Integer  ' initial number of consecutive bases to match
    Dim sam As TSeqAlignmentMap    ' local variable: sequence alignment map
    Dim pos1 As Integer
    Dim pos2 As Integer       ' positions of search for seed match
    
    'SetBlastParametersToDefaults
    
    maxMatchLength = min(Len(seq1), Len(seq2))
    maxScore = maxMatchLength * scMatch
    seedMatchLength = min(pSeedLength, maxMatchLength)
    
    InitializeSAM sam
    InitializeSAM samBest
    pos1 = 1
    pos2 = 1
    foundSeed = FindNextSeed(seq1, seq2, seedMatchLength, pos1, pos2)
    Do While foundSeed
        SetSAMFromSeedInfo sam, seedMatchLength, pos1, pos2
        If sam.score < maxScore Then
            BlastExtendRight seq1, seq2, sam, NOGAP, sam.score
            BlastExtendLeft seq1, seq2, sam, NOGAP, sam.score
        End If
        If sam.score = samBest.score Then
            If Not (sam.begin1 = samBest.begin1 And sam.begin2 = samBest.begin2 And sam.end1 = samBest.end1 And sam.end2 = samBest.end2) Then
                samBest.numOthers = samBest.numOthers + 1
            End If
        ElseIf sam.score > samBest.score Then
            samBest = sam
            Assert (samBest.numOthers = 0)
        End If
        pos2 = pos2 + seedMatchLength
        'foundSeed = FindNextSeed(seq1, seq2, seedMatchLength, pos1, pos2)
        foundSeed = False
    Loop
End Sub

Function FindNextSeed(seq1 As String, seq2 As String, ByVal length As Integer, pos1 As Integer, pos2 As Integer) As Boolean
    Dim l As Integer
    Dim basesMatch As Boolean
    Dim b1 As String
    Dim b2 As String
    
    'pos1 = pos1 + 1
    'pos2 = pos2 + 1
    
    Do While (pos1 + length - 1) <= Len(seq1)
        Do While (pos2 + length - 1) <= Len(seq2)
            l = 0
            Do
                b1 = CharAt$(seq1, pos1 + l)
                b2 = CharAt$(seq2, pos2 + l)
                'basesMatch = AreBaseEq(CharAt$(seq1, pos1 + l), CharAt$(seq2, pos2 + l))
                basesMatch = AreBaseEq(b1, b2)
                l = l + 1
            Loop While basesMatch And (l < length)
            If basesMatch Then
                Assert (length = l)
                FindNextSeed = True
                Exit Function
            End If
            pos2 = pos2 + 1
        Loop
        pos2 = 1
        pos1 = pos1 + 1
    Loop
End Function
Sub SetSAMFromSeedInfo(sam As TSeqAlignmentMap, ByVal length As Integer, ByVal pos1 As Integer, ByVal pos2 As Integer)
    Assert (length <> 0)
    sam.begin1 = pos1
    sam.begin2 = pos2
    sam.end1 = pos1 + length - 1
    sam.end2 = pos2 + length - 1
    sam.score = length * scMatch
    ' initialize diff1to2 to be a series of characters indicating a match
    sam.diff1to2 = ""
    Dim i As Integer
    For i = 1 To length
        sam.diff1to2 = sam.diff1to2 & B_MATCH
    Next i
End Sub

Sub BlastExtendRight(seq1 As String, seq2 As String, sam As TSeqAlignmentMap, ByVal gapStatus As Integer, ByVal maxScore As Integer)
    Dim foundMatch As Boolean
    foundMatch = True
    ' extend while sequences match
    Do While sam.end1 < Len(seq1) And sam.end2 < Len(seq2) And foundMatch
        foundMatch = AreBaseEq(CharAt$(seq1, sam.end1 + 1), CharAt$(seq2, sam.end2 + 1))
        If foundMatch Then
            gapStatus = NOGAP
            sam.end1 = sam.end1 + 1
            sam.end2 = sam.end2 + 1
            sam.score = sam.score + scMatch
            sam.diff1to2 = sam.diff1to2 & B_MATCH
        End If
    Loop
    
    If sam.score > maxScore Then maxScore = sam.score
    
    ' if we have not reached the end
    If sam.end1 < Len(seq1) And sam.end2 < Len(seq2) Then
        Dim samGapIn1 As TSeqAlignmentMap
        Dim samGapIn2 As TSeqAlignmentMap
        Dim samSub As TSeqAlignmentMap
        Assert (maxScore > 0)
        Assert (pMaxDrop > 0)
        'check the score we get from opening or extending a gap
        Select Case gapStatus
            Case GAPIN1
                samGapIn2.score = -pMaxDrop
                samGapIn1.score = sam.score + scGapExt
            Case GAPIN2
                samGapIn1.score = -pMaxDrop
                samGapIn2.score = sam.score + scGapExt
            Case NOGAP
                samGapIn1.score = sam.score + scGapOpen
                samGapIn2.score = sam.score + scGapOpen
            Case Else
                Assert (False)
        End Select
        
        samSub.score = sam.score + scSub
        
        samGapIn1.end1 = sam.end1
        samGapIn1.end2 = sam.end2 + 1
        samGapIn1.diff1to2 = sam.diff1to2 & B_INSERT
        
        samGapIn2.end1 = sam.end1 + 1
        samGapIn2.end2 = sam.end2
        samGapIn2.diff1to2 = sam.diff1to2 & B_DELETE

        samSub.end1 = sam.end1 + 1
        samSub.end2 = sam.end2 + 1
        samSub.diff1to2 = sam.diff1to2 & CharAt$(seq2, samSub.end2)
        
        ' extend a gap in seq1 (Insertion)
        If samGapIn1.score + pMaxDrop >= maxScore Then
            BlastExtendRight seq1, seq2, samGapIn1, GAPIN1, maxScore
            If samGapIn1.score >= sam.score Then
                sam.end1 = samGapIn1.end1
                sam.end2 = samGapIn1.end2
                sam.score = samGapIn1.score
                sam.diff1to2 = samGapIn1.diff1to2
            End If
        End If
        ' extend a gap in seq2 (Deletion)
        If samGapIn2.score + pMaxDrop >= maxScore Then
            BlastExtendRight seq1, seq2, samGapIn2, GAPIN2, maxScore
            If samGapIn2.score >= sam.score Then
                sam.end1 = samGapIn2.end1
                sam.end2 = samGapIn2.end2
                sam.score = samGapIn2.score
                sam.diff1to2 = samGapIn2.diff1to2
            End If
        End If
        'and check the score we get from assuming a substitution

        If samSub.score + pMaxDrop >= maxScore Then
            BlastExtendRight seq1, seq2, samSub, NOGAP, maxScore
            If samSub.score >= sam.score Then
                sam.end1 = samSub.end1
                sam.end2 = samSub.end2
                sam.score = samSub.score
                sam.diff1to2 = samSub.diff1to2
            End If
        End If
    End If
End Sub
Sub BlastExtendLeft(seq1 As String, seq2 As String, sam As TSeqAlignmentMap, ByVal gapStatus As Integer, ByVal maxScore As Integer)
    Dim foundMatch As Boolean
    foundMatch = True
    ' extend while sequences match
    Do While sam.begin1 > 1 And sam.begin2 > 1 And foundMatch
        foundMatch = AreBaseEq(CharAt$(seq1, sam.begin1 - 1), CharAt$(seq2, sam.begin2 - 1))
        If foundMatch Then
            gapStatus = NOGAP
            sam.begin1 = sam.begin1 - 1
            sam.begin2 = sam.begin2 - 1
            sam.score = sam.score + scMatch
            sam.diff1to2 = B_MATCH & sam.diff1to2
        End If
    Loop
    
    If sam.score > maxScore Then maxScore = sam.score
    
    ' if we have not reached the end
    If sam.begin1 > 1 And sam.begin2 > 1 Then
        Dim samGapIn1 As TSeqAlignmentMap
        Dim samGapIn2 As TSeqAlignmentMap
        Dim samSub As TSeqAlignmentMap
        Assert (maxScore > 0)
        Assert (pMaxDrop > 0)
        'check the score we get from opening or extending a gap
        Select Case gapStatus
            Case GAPIN1
                samGapIn2.score = -pMaxDrop
                samGapIn1.score = sam.score + scGapExt
            Case GAPIN2
                samGapIn1.score = -pMaxDrop
                samGapIn2.score = sam.score + scGapExt
            Case NOGAP
                samGapIn1.score = sam.score + scGapOpen
                samGapIn2.score = sam.score + scGapOpen
            Case Else
                Assert (False)
        End Select
        
        ' extend a gap in seq1 (Insertion)
        If samGapIn1.score + pMaxDrop >= maxScore Then
            samGapIn1.begin1 = sam.begin1
            samGapIn1.begin2 = sam.begin2 - 1
            samGapIn1.diff1to2 = B_INSERT & sam.diff1to2
            BlastExtendLeft seq1, seq2, samGapIn1, GAPIN1, maxScore
            If samGapIn1.score >= sam.score Then
                sam.begin1 = samGapIn1.begin1
                sam.begin2 = samGapIn1.begin2
                sam.score = samGapIn1.score
                sam.diff1to2 = samGapIn1.diff1to2
            End If
        End If
        ' extend a gap in seq2 (Deletion)
        If samGapIn2.score + pMaxDrop >= maxScore Then
            samGapIn2.begin1 = sam.begin1 - 1
            samGapIn2.begin2 = sam.begin2
            samGapIn2.diff1to2 = B_DELETE & sam.diff1to2
            BlastExtendLeft seq1, seq2, samGapIn2, GAPIN2, maxScore
            If samGapIn2.score >= sam.score Then
                sam.begin1 = samGapIn2.begin1
                sam.begin2 = samGapIn2.begin2
                sam.score = samGapIn2.score
                sam.diff1to2 = samGapIn2.diff1to2
            End If
        End If
        'and check the score we get from assuming a substitution
        samSub.score = sam.score + scSub
        If samSub.score + pMaxDrop >= maxScore Then
            samSub.begin1 = sam.begin1 - 1
            samSub.begin2 = sam.begin2 - 1
            samSub.diff1to2 = CharAt$(seq2, samSub.end2) & sam.diff1to2
            BlastExtendRight seq1, seq2, samSub, NOGAP, maxScore
            If samSub.score >= sam.score Then
                sam.begin1 = samSub.begin1
                sam.begin2 = samSub.begin2
                sam.score = samSub.score
                sam.diff1to2 = samSub.diff1to2
            End If
        End If
    End If
End Sub
