# Supplementary material for: The InDeVal insertion/deletion evaluation tool: a program for finding target regions in DNA sequences and for aiding in sequence comparison
Source: BMC Bioinformatics. 2004 Oct 29;5:173. doi: 10.1186/1471-2105-5-173 (PMC528782; doi:10.1186/1471-2105-5-173)
Supplement: Additional File 3 — InDeVal source code The source code for InDeVal in Microsoft Visual Basic 6.0 can be obtained by clicking on the link below or by visiting . The files are archived using WinZip® 9.0. The package (61 kB) includes the 32 code files, the InDeVal icon and the bitmap from which it was constructed, and InDeValSourceCodeHelp.txt, a file with advice on orienting within the source code files. [file 1471-2105-5-173-S3.zip › MFindVRs.bas]

Attribute VB_Name = "MFindVRs"
Option Explicit

Dim parseError As Boolean
Dim matchedBases(MAXNUMCONSECUTIVEVRS) As String
Dim matchedSpecies(MAXNUMCONSECUTIVEVRS) As String
Dim bestMatchedBases(MAXNUMCONSECUTIVEVRS) As String
Dim bestMatchedSpecies(MAXNUMCONSECUTIVEVRS) As String
Dim selVRPoss() As Integer
Dim bestSelVRPoss() As Integer


Const maxExpectedDeletionsInConfusedRegion = 1

Function FindVRs(smi As Integer) As Boolean
    Dim numVRInGap As Integer
    Dim endSMI As Integer
    Dim searchDomain As String
    
    ' check validity of sequence map index
    If seqMap(smi).isConserved Then
        'MsgBox "badSequence Map Index", vbOKOnly, MSGBOXTITLE
        Assert (False)
        Exit Function
    End If
    
    If Not IsDefinedBound(seqMap(smi).begin) Then
        FindVRs = False
        Exit Function
    End If
    
    ' count the number of consecutive variable regions
    numVRInGap = 1
    Do Until (smi + numVRInGap > numSMRegions) Or (seqMap(smi + numVRInGap).isConserved)
        numVRInGap = numVRInGap + 1
    Loop
    
    ' initialize variables
    endSMI = smi + numVRInGap - 1
    If IsDefinedBound(seqMap(endSMI).end) Then
        searchDomain = FromTo$(actSeq, seqMap(smi).begin, seqMap(endSMI).end)
    Else
        'searchDomain = FromTo$(actSeq, seqMap(smi).begin, Len(actSeq))
        FindVRs = False
        Exit Function
    End If
        
    If numVRInGap > MAXNUMCONSECUTIVEVRS Then
        MsgBox "Error: " & numVRInGap & " consecutive variable regions. Can only handle MAXNUMCONSECUTIVEVRS = " & MAXNUMCONSECUTIVEVRS & ".", vbOKOnly, MSGBOXTITLE
        FindVRs = False
        Exit Function
    End If
        
    'recursively fill in the blanks
    Dim foundThemAll As Boolean
    foundThemAll = (MatchVRs(numVRInGap, smi, searchDomain) <> NOMATCH)
    
    If foundThemAll Then
        ProcessSearchResults smi, numVRInGap
        FindVRs = True
    Else
        If showVRWarnings Then
            MsgBox "Cannot figure out variable region " & vrFileName(actTemplate, seqMap(smi).index), vbOKOnly, MSGBOXTITLE
        End If
        FindVRs = False
    End If
End Function
Sub InitializeBaseAndSpeciesArrays()
    Dim i As Integer
    For i = 1 To MAXNUMCONSECUTIVEVRS
        matchedBases(i) = ""
        matchedSpecies(i) = ""
        bestMatchedBases(i) = ""
        bestMatchedSpecies(i) = ""
    Next i
End Sub
Function MatchVRs(ByVal number As Integer, ByVal smi As Integer, ByVal searchDomain As String) As Integer
    ' check the first variable region
    Dim match As Integer
    Dim leftoverLen As Integer
    Dim bestLeftoverLen As Integer
    Dim vrFileFullName As String
    Dim openOK As Boolean
    bestLeftoverLen = NOMATCH
    
    ' base case: return true
    If number <= 0 Then
        MatchVRs = Len(searchDomain)
        Exit Function
    End If
    
    Assert number > 0
    'If number <= 0 Then
        'MsgBox "Error. function should have returned value."
    'End If
    
    ' general case
    ' first look for first match in first region
    'Open vrFilename(actTemplate, seqMap(smi + number - 1).index) For Input Lock Write As number Len = FILEBUFSIZE
    ' fix file not found error
    'If Right$(vrFilePath, 1) = CHR_PATHSLASH Then
    '    vrFileFullName = vrFilePath & vrFileName(actTemplate, seqMap(smi).index)
    'Else
    '    vrFileFullName = vrFilePath & CHR_PATHSLASH & vrFileName(actTemplate, seqMap(smi).index)
    'End If
            
    'Open vrFileFullName For Input Lock Write As number Len = FILEBUFSIZE
    openOK = OpenInDeValFile(number, vrFilePath, vrFileName(actTemplate, seqMap(smi).index), "InDeVal Variable Region File")
    If Not openOK Then
        MatchVRs = NOMATCH
        Exit Function
    End If
    
    match = FindNextMatch(number, searchDomain)
    Do While (match >= 0)
        ' then check the remaining regions
        leftoverLen = MatchVRs(number - 1, smi + 1, Right$(searchDomain, Len(searchDomain) - match))
        If leftoverLen <> NOMATCH Then
            ' if there is a match, record the length of the leftover bit if it is shorter than the best so far
            If bestLeftoverLen = NOMATCH Or leftoverLen < bestLeftoverLen Then
                bestLeftoverLen = leftoverLen
                bestMatchedBases(number) = matchedBases(number)
                bestMatchedSpecies(number) = matchedSpecies(number)
                If leftoverLen = 0 Then
                    Close number
                    MatchVRs = 0
                    Exit Function
                End If
            End If
        End If
        'find the next match in the first region and try again
        match = FindNextMatch(number, searchDomain)
    Loop
    
    Close number
    MatchVRs = bestLeftoverLen
End Function
Function VerifyVRFile(idNumber As Integer) As Boolean
'    Dim topLine As String
'    Line Input #idNumber, topLine
'    If Left(topLine, 1) <> "#" Then
'        VerifyVRFile = False
'    End If
'    If (Mid(topLine, 2, 21) <> "INDEVAL TEMPLATE FILE") And (Mid(topLine, 3, 21) <> "INDEVAL TEMPLATE FILE") Then
'        VerifyVRFile = False
'    End If
    
    VerifyVRFile = True
End Function

' returns
Function FindNextMatch(ByVal idNumber As Integer, ByVal searchDomain As String) As Integer
    Dim currentLine As String
    Dim isBases As Boolean
    Dim endList As Boolean
    Dim bases As String
    Dim species As String
    Dim mark As Integer
    Dim extraBases As String
    Dim extraSpecies As String
    
    parseError = False
             
    isBases = True
    endList = False
    bases = ""
    species = ""
    
    Do Until EOF(idNumber) Or parseError
        Line Input #idNumber, currentLine
        
        'Get rid of spaces and tab characters
        RemoveInitialWhitespace currentLine, ""
                    
        'Parse line if not a comment
        If Left$(currentLine, 1) <> INDEVAL_COMMENT Then
            extraBases = ""
            extraSpecies = ""
            
            If isBases Then
                mark = InStr(1, currentLine, INDEVAL_BEGIN_SPECIES_LIST, vbBinaryCompare)
                If mark > 0 Then
                    extraBases = Left$(currentLine, mark - 1)
                    currentLine = Right$(currentLine, Len(currentLine) - mark)
                    isBases = False
                Else
                    extraBases = currentLine
                End If
                
                bases = bases & extraBases
            End If
            
            If Not isBases Then
                mark = InStr(1, currentLine, INDEVAL_END_SPECIES_LIST, vbBinaryCompare)
                If mark > 0 Then
                    endList = True
                    extraSpecies = Left$(currentLine, mark - 1)
                Else
                    extraSpecies = currentLine
                End If
                species = species & extraSpecies
            End If
            
            If endList Then
                CleanSequence bases
                If 0 = StrComp(Left$(searchDomain, Len(bases)), bases, vbTextCompare) Then
                    matchedBases(idNumber) = bases
                    matchedSpecies(idNumber) = species
                    FindNextMatch = Len(bases)
                    Exit Function
                Else
                    isBases = True
                    endList = False
                    bases = ""
                    species = ""
                End If
            End If
        End If
    Loop
    
    FindNextMatch = -1
End Function

Sub ProcessSearchResults(ByVal smi As Integer, ByVal numVRInGap As Integer)
    Dim i As Integer
    Dim iBack As Integer
    Dim vri As Integer
    
    If numVRInGap < 1 Then Exit Sub
    For i = 1 To numVRInGap
        vri = seqMap(smi + i - 1).index
        iBack = numVRInGap - i + 1
        vr(vri).numPoss = 1
        vr(vri).selected = 1
        vr(vri).poss(1).seq = bestMatchedBases(iBack)
        vr(vri).poss(1).species = bestMatchedSpecies(iBack)
        vr(vri).poss(1).beg = seqMap(smi + i - 1).begin
        seqMap(smi + i - 1).end = seqMap(smi + i - 1).begin + Len(bestMatchedBases(iBack)) - 1
        vr(vri).poss(1).end = seqMap(smi + i - 1).end
        If i < numVRInGap Then
            seqMap(smi + i).begin = seqMap(smi + i - 1).end + 1
        End If
    Next i
End Sub
' FindPossibleVRsInConfusedRegion rewritten 4 April 2004
Function FindPossibleVRsInConfusedRegion(firstSMI As Integer, lastSMI As Integer) As Boolean
    Dim numVRs As Integer
    Dim searchDomain As String
    Dim seqBegin As Integer
    Dim seqEnd As Integer
    Dim smi As Integer ' sequence map index
    
    ' initialize variables
    Assert (firstSMI <= lastSMI)
    If firstSMI = 1 And Not IsDefinedBound(seqMap(firstSMI).begin) Then
        seqMap(firstSMI).begin = 1
    End If
    
    seqBegin = seqMap(firstSMI).begin
    seqEnd = seqMap(lastSMI).end
    
    ' check validity of sequence map index
    If Not (IsDefinedBound(seqBegin) And IsDefinedBound(seqEnd)) Then
        'MsgBox "Error. Unexpected undefined bounds."
        'Stop
        Assert False
        FindPossibleVRsInConfusedRegion = False
        Exit Function
    End If
    
    Dim vrBegin As Integer
    Dim vrEnd As Integer
    Dim numPossibilities As Integer
    Dim foundSomething As Boolean
    Dim numCombinations As Variant
    Const maxCombinations = 5 ^ 5
    foundSomething = False
    
    numCombinations = 1
    ' find all possible VRs
    For smi = firstSMI To lastSMI
        Assert (seqMap(smi).isConfused Or (Not seqMap(smi).isConserved And firstSMI = lastSMI))
        If seqMap(smi).isConserved Then
            ' nothing
         Else
            searchDomain = FromTo$(actSeq, seqBegin, seqEnd)
            GuessVR seqBegin, searchDomain, seqMap(smi).index, numPossibilities
            If numPossibilities > 0 Then
                foundSomething = True
            End If
        End If
    Next smi
    
    'try to select the best VRs
    
    'ReDim selVRPoss(firstSMI To lastSMI) As Integer
    'ReDim bestSelVRPoss(firstSMI To lastSMI) As Integer

    'If numCombinations <= maxCombinations Then
    '    For smi = firstSMI To lastSMI
    '        If Not seqMap(smi).isConserved Then
    '            selVRPoss(smi) = vr(seqMap(smi).index).numPoss
    '            bestVRPoss(smi) = vr(seqMap(smi).index).numPoss
    '        End If
    '    Next smi
    '    TestVRPossibilities firstSMI, firstSMI, lastSMI
    'End If
    
    'select the longest VRs
    Dim vrpi As Integer
    Dim bestVRPI As Integer
    Dim maxLength As Integer
    Dim vrLen As Integer
    Dim vrSeq As String
    
    For smi = firstSMI To lastSMI
        If Not seqMap(smi).isConserved Then
            If vr(seqMap(smi).index).numPoss > 1 Then
                bestVRPI = 1
                vrLen = vr(seqMap(smi).index).poss(1).end - vr(seqMap(smi).index).poss(1).beg + 1
                maxLength = vrLen
                For vrpi = 2 To vr(seqMap(smi).index).numPoss
                    vrLen = vr(seqMap(smi).index).poss(vrpi).end - vr(seqMap(smi).index).poss(vrpi).beg + 1
                    If vrLen > maxLength Then
                        maxLength = vrLen
                        bestVRPI = vrpi
                    End If
                Next vrpi
                vr(seqMap(smi).index).selected = bestVRPI
            ElseIf vr(seqMap(smi).index).numPoss = 1 Then
                Assert (vr(seqMap(smi).index).selected = 1)
            Else
                Assert (vr(seqMap(smi).index).numPoss = 0)
            End If
        End If
    Next smi
    
    Dim i As Integer
    Dim setEnd As Boolean
    setEnd = False
    For smi = firstSMI To lastSMI
        i = seqMap(smi).index
        If seqMap(smi).isConserved Then
            seqMap(smi).begin = seqBegin
            seqMap(smi).end = min(seqBegin + Len(cr(actTemplate, i)) - 1, seqEnd)
            seqBegin = seqMap(smi).end + 1
            If setEnd Then
                seqMap(smi - 1).end = seqMap(smi).begin - 1
                setEnd = False
            End If
        Else
            If vr(i).numPoss > 0 Then
                If vr(i).poss(vr(i).selected).beg <= vr(i).poss(vr(i).selected).end Then
                    seqMap(smi).begin = max(min(vr(i).poss(vr(i).selected).beg, seqEnd), seqBegin)
                    seqMap(smi).end = min(max(seqBegin, vr(i).poss(vr(i).selected).end), seqEnd)
                    seqBegin = seqMap(smi).end + 1
                Else
                    seqMap(smi).begin = seqBegin
                    vr(i).poss(vr(i).selected).beg = seqBegin
                    seqMap(smi).end = seqBegin - 1
                    vr(i).poss(vr(i).selected).end = seqBegin - 1
                End If
                If setEnd Then
                    seqMap(smi - 1).end = seqMap(smi).begin - 1
                    setEnd = False
                End If
            Else
                setEnd = True
            End If
        End If
    Next smi
    
    FindPossibleVRsInConfusedRegion = foundSomething
End Function
Sub TestVRPossibilities(ByVal firstSMI As Integer, ByVal currentSMI As Integer, ByVal lastSMI As Integer)
    
End Sub
' GuessVR rewritten 4 April 2004
Sub GuessVR(ByVal firstBaseIndex As Integer, ByVal searchDomain As String, ByVal vrIndex As Integer, numPossible As Integer)
    Dim matchBegin As Integer
    Dim matchEnd As Integer
    Dim matchSeq As String
    Dim matchSp As String  ' species for a particular match
    Dim offset As Integer  ' number that must be added to searchDomain index to get original sequence index
    Dim vrFileFullName As String
    Dim openOK As Boolean
    offset = firstBaseIndex - 1
    
    openOK = OpenInDeValFile(FILENUM, vrFilePath, vrFileName(actTemplate, vrIndex), "InDeVal Variable Region File")
    If Not openOK Then
        numPossible = 0
        Exit Sub
    End If
    'vrFileFullName = vrFilePath & CHR_PATHSLASH & vrFileName(actTemplate, vrIndex)
    'If Dir$(vrFileFullName, vbNormal) = "" Then
    '    MsgBox "Error: variable region file " & vrFileFullName & " not found.", vbOKOnly, MSGBOXTITLE
    '    Exit Sub
    'End If
        
    'Open vrFileFullName For Input Lock Write As FILENUM Len = FILEBUFSIZE
            
    'vrBegin = Len(searchDomain) + 1
    'vrEnd = Len(searchDomain) + 1
    numPossible = 0
    
    Dim foundMatch As Boolean
    matchBegin = FindNextPossibleMatch(FILENUM, searchDomain)
    foundMatch = matchBegin >= 0
    Do While (foundMatch) And (numPossible + 1 <= MAXNUMPOSSIBLESEQINVR)
        numPossible = numPossible + 1
        matchSeq = matchedBases(FILENUM)
        matchSp = matchedSpecies(FILENUM)
        matchBegin = matchBegin + offset
        matchEnd = matchBegin + Len(matchSeq) - 1
        
        If Len(matchSeq) = 0 Then
            matchSeq = DELETION_STRING
            Assert (matchEnd = matchBegin - 1)
        End If
        
        vr(vrIndex).poss(numPossible).beg = matchBegin
        vr(vrIndex).poss(numPossible).end = matchEnd
        vr(vrIndex).poss(numPossible).seq = matchSeq
        vr(vrIndex).poss(numPossible).species = matchSp
        
        matchBegin = FindNextPossibleMatch(FILENUM, searchDomain)
        foundMatch = matchBegin >= 0
    Loop
    vr(vrIndex).numPoss = numPossible
    vr(vrIndex).selected = numPossible
    
    Close FILENUM
End Sub
Function FindNextPossibleMatch(ByVal idNumber As Integer, ByVal searchDomain As String) As Integer
    Dim currentLine As String
    Dim isBases As Boolean
    Dim endList As Boolean
    Dim bases As String
    Dim species As String
    Dim mark As Integer
    Dim extraBases As String
    Dim extraSpecies As String
    Dim matchBegin As Integer
    
    parseError = False
             
    isBases = True
    endList = False
    bases = ""
    species = ""
    
    Do Until EOF(idNumber) Or parseError
        Line Input #idNumber, currentLine
        
        'Get rid of spaces and tab characters
        RemoveInitialWhitespace currentLine, ""
                    
        'Parse line if not a comment
        If Left$(currentLine, 1) <> INDEVAL_COMMENT Then
            extraBases = ""
            extraSpecies = ""
            
            If isBases Then
                mark = InStr(1, currentLine, INDEVAL_BEGIN_SPECIES_LIST, vbBinaryCompare)
                If mark > 0 Then
                    extraBases = Left$(currentLine, mark - 1)
                    currentLine = Right$(currentLine, Len(currentLine) - mark)
                    isBases = False
                Else
                    extraBases = currentLine
                End If
                
                bases = bases & extraBases
            End If
            
            If Not isBases Then
                mark = InStr(1, currentLine, INDEVAL_END_SPECIES_LIST, vbBinaryCompare)
                If mark > 0 Then
                    endList = True
                    extraSpecies = Left$(currentLine, mark - 1)
                Else
                    extraSpecies = currentLine
                End If
                species = species & extraSpecies
            End If
            
            If endList Then
                CleanSequence bases
                If bases = "" Then
                    FindNextPossibleMatch = 0
                    matchedBases(idNumber) = bases
                    matchedSpecies(idNumber) = species
                    Exit Function
                Else
                    'matchBegin = InStr(1, searchDomain, bases, vbTextCompare)
                    matchBegin = FindSeqInSeq(bases, searchDomain, 1)
                    If matchBegin > 0 Then
                        matchedBases(idNumber) = bases
                        matchedSpecies(idNumber) = species
                        FindNextPossibleMatch = matchBegin
                        Exit Function
                    Else
                        isBases = True
                        endList = False
                        bases = ""
                        species = ""
                    End If
                End If
            End If
        End If
    Loop
    
    FindNextPossibleMatch = -1
End Function
