# Supplementary material for: The InDeVal insertion/deletion evaluation tool: a program for finding target regions in DNA sequences and for aiding in sequence comparison
Source: BMC Bioinformatics. 2004 Oct 29;5:173. doi: 10.1186/1471-2105-5-173 (PMC528782; doi:10.1186/1471-2105-5-173)
Supplement: Additional File 3 — InDeVal source code The source code for InDeVal in Microsoft Visual Basic 6.0 can be obtained by clicking on the link below or by visiting . The files are archived using WinZip® 9.0. The package (61 kB) includes the 32 code files, the InDeVal icon and the bitmap from which it was constructed, and InDeValSourceCodeHelp.txt, a file with advice on orienting within the source code files. [file 1471-2105-5-173-S3.zip › MInDeValGlobal.bas]

Attribute VB_Name = "MInDeValGlobal"
Option Explicit

' ASCII character codes
Global Const ASC_QUOTE = 34
Global Const ASC_TAB = 9
'Global Const ASC_REM = 39
Global Const ASC_CR = 13
Global Const ASC_LF = 10

' character constants
Global Const CHR_PATHSLASH = "\"

' Codes used in INDEVAL files
' all files (except internal options and parameters files)
Global Const INDEVAL_COMMENT = "#"              ' "Ignore this input line."
' template files
Global Const INDEVAL_BEGIN_TEMPLATE = ">"       ' "This line is the name of a template."
Global Const INDEVAL_BEGIN_DEL_INFO = "["       ' "The following text is a deletion name."
Global Const INDEVAL_END_DEL_INFO = "]"         ' "The preceeding text was a deletion name."
' variable region files
Global Const INDEVAL_BEGIN_SPECIES_LIST = ">"   ' "The following text is taxa names."
Global Const INDEVAL_END_SPECIES_LIST = "<"     ' "The preceeding text was taxa names."
' sequence files
Global Const INDEVAL_BEGIN_SEQUENCE_NAME = ">"  ' "This line is the name of a sequence."
' InDeVal options and parameters files
Global Const INDEVAL_SET_PARAM = "="            ' "The parameter value follows."
' output files
Global Const INDEVAL_OUTFILE_SEQUENCE_NAME = "NAME"        ' "What follows is the name of the sequence"
Global Const INDEVAL_OUTFILE_BEGIN_ANNOTATION = "FEATURES" ' "What follows is the annotation of the regions
Global Const INDEVAL_OUTFILE_END_ANNOTATION = "ORIGIN"     ' "What follows is the actual sequence"
Global Const INDEVAL_OUTFILE_RANGE_FROM_TO = ".."          ' separator between lower bound and upper bound of range
Global Const INDEVAL_OUTFILE_RANGE_NO_LEFT_END = "<"       ' indicates lower bound of range is before beginning of sequence
Global Const INDEVAL_OUTIFLE_RANGE_NO_RIGHT_END = ">"      ' indicates upper bound of range is after end of sequence
Global Const INDEVAL_OUTFILE_RANGE_DELETION = "[DEL]"              ' indicates a deletion between the two bases


' Codes used in BLAST sequence analysis
Global Const B_MATCH = "."
Global Const B_INSERT = "+"
Global Const B_DELETE = "-"

' output format constants
Global Const DELETION_STRING = "<Deletion>"
Global Const OR_STRING = " OR "

' InDeVal codes
Global Const NOTCHECKED = -1
Global Const MULTIPLEMATCHES = -2
Global Const NOINDEX = -1
Global Const NOMATCH = -1

' variable region analysis comparison codes
Global Const ccSAME = 1
Global Const ccDIFF = 2
Global Const ccSHRT = 3
Global Const ccLONG = 4
Global Const ccALL = 5
Global Const ccMAX = 5

' InDeVal file constants
Global Const FILENUM = 1
Global Const FILEBUFSIZE = 2 ^ 12
Global Const HELPFILENAME0 = "InDeValHelp0.txt" 'path is assumed to be App.path
Global Const HELPFILENAME1 = "InDeValHelp1.txt" 'path is assumed to be App.path
Global Const HELPFILENAME2 = "InDeValHelp2.txt" 'path is assumed to be App.path
Global Const HELPFILENAME3 = "InDeValHelp3.txt" 'path is assumed to be App.path
Global Const HELPFILENAME4 = "InDeValHelp4.txt" 'path is assumed to be App.path
Global Const HELPFILENAME5 = "InDeValHelp5.txt" 'path is assumed to be App.path
Global Const HELPFILENAME6 = "InDeValHelp6.txt" 'path is assumed to be App.path
Global Const MAXHELPFILELENGTH = 32000
Global Const PARAMSFILENAME = "InDeValParams.txt" ' path is assumed to be App.path
Global Const PARAMSFILEBAKNAME = "OldInDeValParams.txt"
Global Const OPTIONSFILENAME = "InDeValOptions.txt"
Global Const OPTIONSFILEBAKNAME = "OldInDeValOptions.txt"

' InDeVal message box constants
Global Const MSGBOXTITLE = "InDeVal"

' InDeVal parsing constants
'Global Const MINENDFRAGMENTLENGTH = 4

' InDeVal Blast constants
'Global Const defaultSCMatch = 5
'Global Const defaultSCGapExt = -6
'Global Const defaultSCGapOpen = -5
'Global Const defaultSCSub = -4
'Global Const defaultPSeedLength = 11
'Global Const defaultPMaxDrop = 13

' Hard coded default InDeVal LPAM constants
Global Const hcMaxLengthVariation = 2
Global Const hcWordLength = 6
Global Const hcStdAcceptancePct = 75
Global Const hcMinAcceptancePct = 10
Global Const hcMinCRLength = 0
'   this number should be about half the length of the smallest deletion we hope to detect
Global Const hcBaseCountTolerance = 3

' default LPAM variables
Global defaultMaxLengthVariation As Integer
Global defaultWordLength As Integer
Global defaultStdAcceptancePct As Single
Global defaultMinAcceptancePct As Single
Global defaultMinCRLength As Integer
'   this number should be about half the length of the smallest deletion we hope to detect
Global defaultBaseCountTolerance As Integer

' message box options
Global showVRWarnings As Boolean
Global showRunTimeErrors As Boolean
Global showAssertFailures As Boolean

' original LPAM constants
'Global Const defaultMaxLengthVariation = 3
'Global Const defaultWordLength = 5
'Global Const defaultStdAcceptancePct = 60
'Global Const defaultMinAcceptancePct = 10


' InDeVal array dimensions
Global Const MAXNUMTEMPLATES = 63
Global Const MAXNUMCR = 127 'max number of conserved regions in one template
Global Const MAXNUMVR = 127 'max number of variable regions in one template
Global Const MAXNUMREGIONS = MAXNUMCR + MAXNUMVR
Global Const MAXNUMCONSECUTIVEVRS = 15
Global Const MAXNUMPOSSIBLESEQINVR = 15
Global Const MAXNUMDISPLAYLINES = MAXNUMREGIONS
Global Const MAXNUMSEQINVRFILE = 1023 'maximum number of sequences in a given variable region file

' global variables
Global numTemplates As Integer
Global templateName(MAXNUMTEMPLATES) As String
Global cr(MAXNUMTEMPLATES, MAXNUMCR) As String ' conserved region in template
Global crDisplay(MAXNUMTEMPLATES, MAXNUMCR) As String 'conserved region formatted as it should be displayed
Global numCR(MAXNUMTEMPLATES) As Integer
Global crBegin(MAXNUMTEMPLATES, MAXNUMCR) As Integer 'beginning of cr(t,c) in active sequence
Global crEnd(MAXNUMTEMPLATES, MAXNUMCR) As Integer 'end of cr(t,c) in active sequence
Global vrFileName(MAXNUMTEMPLATES, MAXNUMVR) As String 'variable region file name
Global numVR(MAXNUMTEMPLATES) As Integer
Global vrSpeciesList(MAXNUMVR) As String
'Global vr(MAXNUMVR) As String
Global templateFileName As String
Global templateFilePath As String
Global vrFilePath As String
Global sequenceFileName As String
Global sequenceFilePath As String
Global actSeq As String 'active sequence being compared with templates
Global actTemplate As Integer
Global numSMRegions As Integer ' number of regions in the sequence map
Global numDispLines As Integer ' number of lines in display

' special InDeVal types and their global arrays
Type TTEmplateMapRegion
    isConserved As Boolean
    Index As Integer
End Type
Global templateMap(MAXNUMTEMPLATES, MAXNUMREGIONS) As TTEmplateMapRegion 'sequence of regions

Type TSequenceRegion
    isConserved As Boolean
    Index As Integer
    begin As Integer
    end As Integer
    isConfused As Boolean
End Type
Global seqMap(MAXNUMREGIONS + 1) As TSequenceRegion

Type TSequenceDisplayLine
    begin As Integer
    end As Integer
    numVR As Integer
    numCR As Integer
    Index As Integer
    isConfused As Boolean
End Type
Global seqDispLine(MAXNUMDISPLAYLINES) As TSequenceDisplayLine

Type TPossibleVR
    beg As Integer
    end As Integer
    seq As String
    species As String
End Type

Type TTemplateRankListElement
    Index As Integer
    numCRBases As Integer
    numCRAntiBases As Integer
    numMatches As Integer
    numAntiMatches As Integer
    matchPct As Single
    antiMatchPct As Single
End Type
Global templateRankListSize As Integer
Global templateRankList(MAXNUMTEMPLATES) As TTemplateRankListElement

Type TVRComplex
    poss(MAXNUMPOSSIBLESEQINVR) As TPossibleVR
    minBegin As Integer
    maxEnd As Integer
    numPoss As Integer
    selected As Integer
End Type
Global vr(MAXNUMVR) As TVRComplex
'Global vr(MAXNUMVR) As String


Sub Initialization()
    templateFileName = ""
    sequenceFileName = ""
    InitializeTemplates
    InitializeDNABaseMatchMatrix
End Sub

' procedure which works with special InDeVal types
Sub SetSMRFromTMR(smr As TSequenceRegion, tmr As TTEmplateMapRegion)
    smr.begin = NOTCHECKED
    smr.end = NOTCHECKED
    smr.Index = tmr.Index
    smr.isConserved = tmr.isConserved
End Sub
' debugging support
Sub SetMessageOptionsToDefaults()
    showVRWarnings = False
    showRunTimeErrors = True
    showAssertFailures = True
End Sub
Sub Assert(ByVal expression As Boolean)
    If showAssertFailures Then
        If Not expression Then
            MsgBox "InDeVal internal logic error. The programmer's false assumptions may have unexpected consequences.", vbOKOnly, "InDeVal Logic Error"
            'stop
        End If
    End If
End Sub
Sub InDeValRunTimeError()
    If showRunTimeErrors Then
        MsgBox "Run-Time Error #" & Err & ": " & Error$, vbOKOnly, "InDeVal Run-Time Error"
    End If
End Sub

' fundamental functions left out of visual basic
Function min(ByVal a As Integer, ByVal b As Integer) As Integer
    If (b < a) Then
        min = b
    Else
        min = a
    End If
End Function
Function max(ByVal a As Integer, ByVal b As Integer) As Integer
    If (b > a) Then
        max = b
    Else
        max = a
    End If
End Function
' function for checking sequence delimiters
Function IsDefinedBound(ByVal bound As Integer) As Boolean
    IsDefinedBound = (bound <> NOTCHECKED) And (bound <> MULTIPLEMATCHES)
End Function

Function OpenInDeValFile(id As Integer, path As String, name As String, fileType As String)
    Dim fullName As String
    On Error GoTo errorTrap
    
    If path <> "" Then
        If Right$(path, 1) = CHR_PATHSLASH Then
            fullName = path & name
        Else
            fullName = path & CHR_PATHSLASH & name
        End If
    Else
        fullName = name
    End If
    
    If Dir$(fullName, vbNormal) = "" Or name = "" Then
        MsgBox "Error: " & fileType & " " & Chr$(ASC_QUOTE) & fullName & Chr$(ASC_QUOTE) & " not found.", vbOKOnly, MSGBOXTITLE
        OpenInDeValFile = False
        Exit Function
    End If
    
    Open fullName For Input Lock Write As id Len = FILEBUFSIZE
    
    OpenInDeValFile = True
    Exit Function
errorTrap:
    OpenInDeValFile = False
    InDeValRunTimeError
    Close id
    Exit Function
End Function

'Function HasDefinedBound(ByVal T As Integer, ByVal r As Integer)
'    HasDefinedBound = IsDefinedBound(templateMap(T, r).begin) And IsDefinedBound(templateMap(T, r).end)
'End Function
