# Supplementary material for: The InDeVal insertion/deletion evaluation tool: a program for finding target regions in DNA sequences and for aiding in sequence comparison
Source: BMC Bioinformatics. 2004 Oct 29;5:173. doi: 10.1186/1471-2105-5-173 (PMC528782; doi:10.1186/1471-2105-5-173)
Supplement: Additional File 3 — InDeVal source code The source code for InDeVal in Microsoft Visual Basic 6.0 can be obtained by clicking on the link below or by visiting . The files are archived using WinZip® 9.0. The package (61 kB) includes the 32 code files, the InDeVal icon and the bitmap from which it was constructed, and InDeValSourceCodeHelp.txt, a file with advice on orienting within the source code files. [file 1471-2105-5-173-S3.zip › MInDeValParams.bas]

Attribute VB_Name = "MInDeValParams"
Option Explicit

Sub LoadInDeValParameters()
    'Dim paramsFileFullName As String
    Dim openOK As Boolean
    
    SetInDeValParametersToDefaults
    'paramsFileFullName = App.path & CHR_PATHSLASH & PARAMSFILENAME
    'If Dir$(paramsFileFullName, vbNormal) = "" Or PARAMSFILENAME = "" Then
        ' params not found. using hard coded defaults
    '    Exit Sub
    'Else
    '    Open paramsFileFullName For Input Lock Write As FILENUM Len = FILEBUFSIZE
    '    ReadInDeValParameters FILENUM
    '    Close FILENUM
    'End If
    
    openOK = OpenInDeValFile(FILENUM, App.path, PARAMSFILENAME, "InDeVal Parameter File")
    If openOK Then
        ReadInDeValParameters FILENUM
        Close FILENUM
    End If
End Sub
Sub LoadInDeValOptions()
    Dim optionsFileFullName As String
    Dim openOK As Boolean
    SetInDeValOptionsToDefaults
    'optionsFileFullName = App.path & CHR_PATHSLASH & OPTIONSFILENAME
    'If Dir$(optionsFileFullName, vbNormal) = "" Or OPTIONSFILENAME = "" Then
        ' options not found. using hard coded defaults
    '    Exit Sub
    'Else
    '    Open optionsFileFullName For Input Lock Write As FILENUM Len = FILEBUFSIZE
    '    ReadInDeValOptions FILENUM
    '    Close FILENUM
    'End If
    openOK = OpenInDeValFile(FILENUM, App.path, OPTIONSFILENAME, "InDeVal Options File")
    If openOK Then
        ReadInDeValOptions FILENUM
        Close FILENUM
    End If
End Sub

Sub SaveInDeValParameters()
    Dim paramsFileFullName As String
    Dim paramsFileBakFullName As String
    paramsFileFullName = App.path & CHR_PATHSLASH & PARAMSFILENAME
    paramsFileBakFullName = App.path & CHR_PATHSLASH & PARAMSFILEBAKNAME
    If PARAMSFILENAME <> "" Then
        If Dir$(paramsFileFullName, vbNormal) <> "" Then
            ' back up previous params
            FileCopy paramsFileFullName, paramsFileBakFullName
        End If
        Open paramsFileFullName For Output Lock Write As FILENUM Len = FILEBUFSIZE
        WriteInDeValParameters FILENUM
        Close FILENUM
    End If
End Sub
Sub SaveInDeValOptions()
    Dim optionsFileFullName As String
    Dim optionsFileBakFullName As String
    optionsFileFullName = App.path & CHR_PATHSLASH & OPTIONSFILENAME
    optionsFileBakFullName = App.path & CHR_PATHSLASH & OPTIONSFILEBAKNAME
    If OPTIONSFILENAME <> "" Then
        If Dir$(optionsFileFullName, vbNormal) <> "" Then
            ' back up previous options
            FileCopy optionsFileFullName, optionsFileBakFullName
        End If
        Open optionsFileFullName For Output Lock Write As FILENUM Len = FILEBUFSIZE
        WriteInDeValOptions FILENUM
        Close FILENUM
    End If
End Sub

Sub ReadInDeValParameters(ByVal idNumber As Integer)
    Dim currentLine As String
    Dim mark As Integer
    Dim paramName As String
    Dim paramLongName As String
    Dim paramValue As Integer
    
    Do Until EOF(idNumber)
        Line Input #idNumber, currentLine
        RemoveInitialWhitespace currentLine, ""
        mark = InStr(1, currentLine, INDEVAL_SET_PARAM, vbBinaryCompare)
        If mark <> 0 Then
            paramLongName = FromTo$(currentLine, 1, mark - 1)
            paramName = Left$(paramLongName, 8)
            paramValue = val(FromTo$(currentLine, mark + 1, Len(currentLine)))
            If StrComp(paramName, "maxLengt", vbTextCompare) = 0 Then
                defaultMaxLengthVariation = paramValue
            ElseIf StrComp(paramName, "wordLeng", vbTextCompare) = 0 Then
                defaultWordLength = paramValue
            ElseIf StrComp(paramName, "stdaccep", vbTextCompare) = 0 Then
                defaultStdAcceptancePct = paramValue
            ElseIf StrComp(paramName, "minaccep", vbTextCompare) = 0 Then
                defaultMinAcceptancePct = paramValue
            ElseIf StrComp(paramName, "mincrlen", vbTextCompare) = 0 Then
                defaultMinCRLength = paramValue
            ElseIf StrComp(paramName, "basecoun", vbTextCompare) = 0 Then
                defaultBaseCountTolerance = paramValue
            Else
                MsgBox "Unexpected parameter name " & Chr$(ASC_QUOTE) & paramLongName & Chr$(ASC_QUOTE) & " in file " & Chr$(ASC_QUOTE) & PARAMSFILENAME & Chr$(ASC_QUOTE) & ".", vbOKOnly, MSGBOXTITLE
                SetInDeValParametersToDefaults
                Exit Sub
            End If
        End If
    Loop
End Sub
Sub ReadInDeValOptions(ByVal idNumber As Integer)
    Dim currentLine As String
    Dim mark As Integer
    Dim optName As String
    Dim optLongName As String
    Dim optValue As Integer
    
    Do Until EOF(idNumber)
        Line Input #idNumber, currentLine
        RemoveInitialWhitespace currentLine, ""
        mark = InStr(1, currentLine, INDEVAL_SET_PARAM, vbBinaryCompare)
        If mark <> 0 Then
            optLongName = FromTo$(currentLine, 1, mark - 1)
            optName = Left$(optLongName, 8)
            optValue = GetValue(FromTo$(currentLine, mark + 1, Len(currentLine)))
            If StrComp(optName, "showVRWa", vbTextCompare) = 0 Then
                showVRWarnings = optValue
            ElseIf StrComp(optName, "showRunT", vbTextCompare) = 0 Then
                showRunTimeErrors = optValue
            ElseIf StrComp(optName, "showAsse", vbTextCompare) = 0 Then
                showAssertFailures = optValue
            Else
                MsgBox "Unexpected option name " & Chr$(ASC_QUOTE) & optLongName & Chr$(ASC_QUOTE) & " in file " & Chr$(ASC_QUOTE) & OPTIONSFILENAME & Chr$(ASC_QUOTE) & ".", vbOKOnly, MSGBOXTITLE
                SetInDeValOptionsToDefaults
                Exit Sub
            End If
        End If
    Loop
End Sub
Function GetValue(line As String) As Boolean
    RemoveInitialWhitespace line, ""
    Dim ch As String
    Dim ch2 As String
    ch = Left$(line, 1)
    ch2 = Left$(line, 2)
    If ch = "Y" Or ch = "y" Or ch = "T" Or ch = "t" Or ch = "1" Then
        GetValue = True
    ElseIf ch2 = "ON" Or ch2 = "on" Or ch2 = "On" Or ch2 = "oN" Then
        GetValue = True
    Else
        GetValue = False
    End If
End Function
Function GetString(ByVal val As Boolean) As String
    If val Then
        GetString = "TRUE"
    Else
        GetString = "FALSE"
    End If
End Function
Sub WriteInDeValOptions(ByVal id As Integer)
    Print #id, "# InDeVal Options file " & Chr$(ASC_QUOTE) & OPTIONSFILENAME & Chr$(ASC_QUOTE)
    Print #id, ""
    Print #id, "showVRWarnings = " & GetString(showVRWarnings)
    Print #id, "showRunTimeErrors = " & GetString(showRunTimeErrors)
    Print #id, "showAssertFailures = " & GetString(showAssertFailures)
End Sub
Sub WriteInDeValParameters(ByVal id As Integer)
    Print #id, "# InDeVal Parameters file " & Chr$(ASC_QUOTE) & PARAMSFILENAME & Chr$(ASC_QUOTE)
    Print #id, ""
    Print #id, "maxLengthVariation = " & CStr(defaultMaxLengthVariation)
    Print #id, "wordLength = " & CStr(defaultWordLength)
    Print #id, "stdAcceptancePct = " & CStr(defaultStdAcceptancePct)
    Print #id, "minAcceptancePct = " & CStr(defaultMinAcceptancePct)
    Print #id, "minCRLength = " & CStr(defaultMinCRLength)
    Print #id, "baseCountTolerance = " & CStr(defaultBaseCountTolerance)
End Sub


Sub SetInDeValParametersToDefaults()
    'LPAM
    defaultMaxLengthVariation = hcMaxLengthVariation
    defaultWordLength = hcWordLength
    defaultStdAcceptancePct = hcStdAcceptancePct
    defaultMinAcceptancePct = hcMinAcceptancePct
    defaultMinCRLength = hcMinCRLength
    'Template finding
    defaultBaseCountTolerance = hcBaseCountTolerance
End Sub
Sub SetInDeValOptionsToDefaults()
    SetMessageOptionsToDefaults
End Sub
