# Supplementary material for: The InDeVal insertion/deletion evaluation tool: a program for finding target regions in DNA sequences and for aiding in sequence comparison
Source: BMC Bioinformatics. 2004 Oct 29;5:173. doi: 10.1186/1471-2105-5-173 (PMC528782; doi:10.1186/1471-2105-5-173)
Supplement: Additional File 3 — InDeVal source code The source code for InDeVal in Microsoft Visual Basic 6.0 can be obtained by clicking on the link below or by visiting . The files are archived using WinZip® 9.0. The package (61 kB) includes the 32 code files, the InDeVal icon and the bitmap from which it was constructed, and InDeValSourceCodeHelp.txt, a file with advice on orienting within the source code files. [file 1471-2105-5-173-S3.zip › MInvert.bas]

Attribute VB_Name = "MInvert"
Option Explicit

Const FIRST_ASC = 0
Const LAST_ASC = 255
Const NOT_A_BASE = -1
'Const UPPER_TO_LOWER = Asc("a") - Asc("A")
Const UPPER_TO_LOWER = 32

' base pairs recorded as pairs of UPPER CASE characters
Const basePairs = "AT, CG, BV, DH, KM, RY, SS, WW, NN"
Dim inverseOf(FIRST_ASC To LAST_ASC) As Integer

Sub InitializeInvert()
    Dim c As Integer
    
    ' initialize array
    For c = FIRST_ASC To LAST_ASC
        inverseOf(c) = NOT_A_BASE
    Next c
    
    'load base pair information into array
    Dim remainingPairs As String
    Dim b1 As Integer
    Dim b2 As Integer
    
    remainingPairs = basePairs
    RemoveInitialWhitespace remainingPairs, ","
    
    Do While Len(remainingPairs) >= 2
        ' b1 = first base in list
        b1 = Asc(Left$(remainingPairs, 1))
        ' b2 = second base in list
        b2 = Asc(Mid$(remainingPairs, 2, 1))
        
        Assert (Asc("A") <= b1 And b1 <= Asc("Z"))
        Assert (Asc("A") <= b2 And b2 <= Asc("Z"))
        
        inverseOf(b1) = b2
        inverseOf(b2) = b1
        
        'do the same for lower case
        b1 = b1 + UPPER_TO_LOWER
        b2 = b2 + UPPER_TO_LOWER
        Assert (Asc("a") <= b1 And b1 <= Asc("z"))
        Assert (Asc("a") <= b2 And b2 <= Asc("z"))
        inverseOf(b1) = b2
        inverseOf(b2) = b1
        
        'update remainingPairs
        remainingPairs = FromTo$(remainingPairs, 3, Len(remainingPairs))
        RemoveInitialWhitespace remainingPairs, ","
    Loop
End Sub

Function Invert(seq As String) As String
    Dim length As Integer
    Dim b As Integer ' index indicating current base in loop
    Dim inverse As String
    Dim comp As Integer
    Dim currentBase As String
    inverse = ""
    length = Len(seq)
    If length < 1 Then
        Invert = inverse
        Exit Function
    End If
    
    For b = length To 1 Step -1
        currentBase = Mid$(seq, b, 1)
        comp = inverseOf(Asc(currentBase))
        If comp <> NOT_A_BASE Then
            inverse = inverse & Chr$(comp)
        Else
            inverse = inverse & currentBase
        End If
    Next b
    
    Invert = inverse
    Exit Function
End Function
