# Supplementary material for: The InDeVal insertion/deletion evaluation tool: a program for finding target regions in DNA sequences and for aiding in sequence comparison
Source: BMC Bioinformatics. 2004 Oct 29;5:173. doi: 10.1186/1471-2105-5-173 (PMC528782; doi:10.1186/1471-2105-5-173)
Supplement: Additional File 3 — InDeVal source code The source code for InDeVal in Microsoft Visual Basic 6.0 can be obtained by clicking on the link below or by visiting . The files are archived using WinZip® 9.0. The package (61 kB) includes the 32 code files, the InDeVal icon and the bitmap from which it was constructed, and InDeValSourceCodeHelp.txt, a file with advice on orienting within the source code files. [file 1471-2105-5-173-S3.zip › MLPAM.bas]

Attribute VB_Name = "MLPAM"
Option Explicit

'paramters of search
Dim maxLengthVariation As Integer
Dim maxWordLength As Integer
Dim minAcceptancePct As Single
Dim stdAcceptancePct As Single
Dim minCRLength As Integer

' constants
Const maxSeqLen = 32000
Const maxNumHitPos = 10
Const LPAM_MULTIPLE_HITS = -maxSeqLen
Const LPAM_NOT_FOUND = LPAM_MULTIPLE_HITS - 1
Const MAXNUMRECORDEDHITS = 4

' module variables
Dim objLen As Integer ' length of sequence being searched for
Dim seqLen As Integer ' length of sequence being searched
Dim wordLen As Integer ' length of unit of search (same as maxWordLength)
Dim numW As Integer ' number of words in obj being searched
Dim beg() As Integer ' (w, hp) where word w recommends the sequence should begin, hp indexes various hit possibilities


'stucture for use in lists
Type TLPAMRank
    pos As Integer
    votes As Single
End Type
' procedures for setting parameters
Sub SetLPAMParametersToDefaults()
    maxLengthVariation = defaultMaxLengthVariation
    maxWordLength = defaultWordLength
    minAcceptancePct = defaultMinAcceptancePct / 100#
    stdAcceptancePct = defaultStdAcceptancePct / 100#
    minCRLength = defaultMinCRLength
End Sub
Sub SetParameters(ByVal XmaxLengthVariation As Integer, ByVal XwordLength As Integer, ByVal XstdAcceptancePct As Integer, ByVal XminAcceptancePct As Integer, ByVal XminCRLength As Integer)
    maxLengthVariation = XmaxLengthVariation
    maxWordLength = XwordLength
    minAcceptancePct = XminAcceptancePct / 100#
    stdAcceptancePct = XstdAcceptancePct / 100#
    minCRLength = XminCRLength
End Sub
Sub GetParameters(XmaxLengthVariation As Integer, XwordLength As Integer, XstdAcceptancePct As Integer, XminAcceptancePct As Integer, XminCRLength As Integer)
    XmaxLengthVariation = maxLengthVariation
    XwordLength = maxWordLength
    XminAcceptancePct = 100 * minAcceptancePct
    XstdAcceptancePct = 100 * stdAcceptancePct
    XminCRLength = minCRLength
End Sub
Sub LPAMRankInit(r As TLPAMRank)
    r.pos = LPAM_NOT_FOUND
    r.votes = 0
End Sub
Sub LPAMRankSwap(a As TLPAMRank, b As TLPAMRank)
    Dim tmp As TLPAMRank
    tmp.pos = a.pos
    tmp.votes = a.votes
    a.pos = b.pos
    a.votes = b.votes
    b.pos = tmp.pos
    b.votes = tmp.votes
End Sub
Sub FindSequenceInSequenceLPAM(obj As String, seq As String, ByVal start As Integer, ByVal finish As Integer, numHits As Integer, foundBeg As Integer, foundEnd As Integer)
    Assert (start <= finish)
    Dim partialBegin As Boolean
    Dim partialEnd As Boolean
    partialBegin = (start <= 1)
    partialEnd = (finish >= Len(actSeq))
    LPAM FromTo$(seq, start, finish), obj, foundBeg, foundEnd, numHits, partialBegin, partialEnd
    If IsDefinedBound(foundBeg) Then
        foundBeg = foundBeg + start - 1
        Assert (IsDefinedBound(foundEnd))
        foundEnd = foundEnd + start - 1
        Assert (start <= foundBeg And foundBeg <= finish)
        Assert (start <= foundEnd And foundEnd <= finish)
    Else
        Assert (Not IsDefinedBound(foundEnd))
    End If
End Sub

' Length Preserving Alignment Method
Sub LPAM(seq As String, obj As String, foundBeg As Integer, foundEnd As Integer, numHits As Integer, ByVal partialBegin As Boolean, ByVal partialEnd As Boolean)
    Dim w As Integer
    'Dim objLen As Integer
    'Dim seqLen As Integer
    'Dim wordLen As Integer
    
    ' define and check lengths of object of search and sequence being searched
    objLen = Len(obj)
    seqLen = Len(seq)
    ' a long sequence could cause integer overflow problems
    If (seqLen > maxSeqLen) Then
        MsgBox "Error: sequence of " & seqLen & " bases is too long.  maxSeqLen = " & maxSeqLen & ".", vbOKOnly, MSGBOXTITLE
        numHits = 0
        foundBeg = NOTCHECKED
        foundEnd = NOTCHECKED
        Exit Sub
    End If
    ' exclude short conserved regions
    If objLen < minCRLength Then
        numHits = 0
        foundBeg = NOTCHECKED
        foundEnd = NOTCHECKED
        Exit Sub
    End If
    ' if obj string is shorter than wordLength, use FindSequenceInSequence instead
    If (objLen <= maxWordLength) Then
        FindSequenceInSequence obj, seq, 1, seqLen, numHits, foundBeg, foundEnd
        Exit Sub
    End If
    
    ' declare a few variables
    wordLen = maxWordLength
    'Dim numW As Integer
    Assert (objLen >= wordLen)
    numW = objLen - wordLen + 1
    Dim rankListSize As Integer
    If numW < 2000 Then
        rankListSize = numW * 5
    Else
        rankListSize = 10000
    End If
    'Dim beg() As Integer
    Dim rankList() As TLPAMRank
    ReDim rankList(1 To rankListSize) As TLPAMRank
    Dim begPos As Integer
    Dim rank As TLPAMRank
    Dim numHitPos As Integer
    Dim hitPos As Integer
    ReDim beg(1 To numW, 1 To maxNumHitPos + 1) As Integer
    Dim hp As Integer
    Dim pos As Integer
    
    ' initialize rank list
    Dim r As Integer
    For r = 1 To rankListSize
        LPAMRankInit rankList(r)
    Next r
            
    ' compute where each word thinks the beginning of the sequence should be
    For w = 1 To numW
        numHitPos = 0
        hitPos = InStr(1, seq, FromTo$(obj, w, w + wordLen - 1), vbTextCompare)
        'hitPos = FindSeqInSeq(FromTo$(obj, w, w + wordLen - 1), seq, 1)
        Do While hitPos <> 0 And numHitPos < maxNumHitPos
            numHitPos = numHitPos + 1
            beg(w, numHitPos) = hitPos - w + 1
            hitPos = InStr(hitPos + 1, seq, FromTo$(obj, w, w + wordLen - 1), vbTextCompare)
            'hitPos = FindSeqInSeq(FromTo$(obj, w, w + wordLen - 1), seq, hitPos + 1)
        Loop
        Assert (numHitPos + 1 <= maxNumHitPos + 1)
        beg(w, numHitPos + 1) = LPAM_NOT_FOUND ' flag indicating end of list of possible matches
        If (numHitPos > 0) Then
            For hp = 1 To numHitPos
                ' record one share of one vote for this position
                pos = beg(w, hp)
                r = 1
                Do While rankList(r).votes > 0 And rankList(r).pos <> pos And r < rankListSize
                    r = r + 1
                Loop
                Assert (r <= rankListSize)
                If rankList(r).pos = pos Then
                    'do nothing
                Else
                    Assert (rankList(r).pos = LPAM_NOT_FOUND)
                    rankList(r).pos = pos
                End If
                Assert (rankList(r).pos = pos)
                rankList(r).votes = rankList(r).votes + 1# / numHitPos
                ' update the sorted list of votes
                Dim inPlace As Boolean
                inPlace = False
                Do While r > 1 And Not inPlace
                    If rankList(r).votes > rankList(r - 1).votes Then
                        'ASSERT(rankList(r).votes = rankList(r-1).votes + 1)
                        LPAMRankSwap rankList(r), rankList(r - 1)
                    Else
                        inPlace = True
                    End If
                    r = r - 1
                Loop
            Next hp
        End If
    Next w
    
    ' now analyze data
    Dim bestBeg As Integer
    Dim secondBestBeg As Integer
    Dim beg2 As Integer
    Dim end2 As Integer
    Dim lv As Integer ' length variance
    'Dim acceptancePct As Single
    'Dim acceptancePct2 As Single
        
    bestBeg = rankList(1).pos
    lv = maxLengthVariation
    ' find the second most likely alignment not near the first
    r = 1
    Do While r < rankListSize And rankList(r).pos <> LPAM_NOT_FOUND And bestBeg - lv <= rankList(r).pos And rankList(r).pos <= bestBeg + lv
        r = r + 1
    Loop
    secondBestBeg = rankList(r).pos
    
    If IsAcceptableAlignment(seq, obj, bestBeg, foundBeg, foundEnd, partialBegin, partialEnd) Then
        If secondBestBeg <> bestBeg And secondBestBeg <> LPAM_NOT_FOUND Then
            If IsAcceptableAlignment(seq, obj, secondBestBeg, beg2, end2, partialBegin, partialEnd) Then
                numHits = 2
                foundBeg = MULTIPLEMATCHES
                foundEnd = MULTIPLEMATCHES
                Exit Sub
            Else
                ' continue on
            End If
        Else
            'continue on
        End If
        numHits = 1
        ' foundBegin and foundEnd are set correctly
        Assert (IsDefinedBound(foundBeg))
        Assert (IsDefinedBound(foundEnd))
        Exit Sub
    Else
        numHits = 0
        foundBeg = NOTCHECKED
        foundEnd = NOTCHECKED
        Exit Sub
    End If
End Sub

' seq and obj are passed by reference because I don't know how to pass references to the module
Function IsAcceptableAlignment(seq As String, obj As String, ByVal bestBeg As Integer, foundBeg As Integer, foundEnd As Integer, ByVal partialBegin As Boolean, ByVal partialEnd As Boolean) As Boolean
    ' reject any beginning that wasn't found correctly
    Assert (bestBeg <> LPAM_MULTIPLE_HITS)
    If bestBeg = LPAM_NOT_FOUND Then
        foundBeg = NOTCHECKED
        foundEnd = NOTCHECKED
        IsAcceptableAlignment = False
        Exit Function
    End If
    
    ' modify acceptancePct if we have a partial sequence
    Dim acceptancePct As Single
    acceptancePct = stdAcceptancePct

    If (bestBeg < 1) And partialBegin Then
        'Assert (bestBeg + objLen - 1 <= seqLen + maxLengthVariation)
        acceptancePct = stdAcceptancePct * (1# - (1 - bestBeg) / numW)
    ElseIf (bestBeg + objLen - 1 > seqLen) And partialEnd Then
        acceptancePct = stdAcceptancePct * (1# - (bestBeg + objLen - 1 - seqLen) / numW)
    End If
    
    If acceptancePct < minAcceptancePct Then
        acceptancePct = minAcceptancePct
    End If
        
    ' re-parse the information to get the probable beginning and ending
    '   while counting the number of matching bases
    Dim foundIt As Boolean
    Dim bestDiff As Integer
    Dim diff As Integer
    Dim curAlign As Integer 'current alignment
    Dim tmpAlign As Integer ' candidate for new alignment
    Dim oi As Integer 'object index
    Dim si As Integer 'sequence index
    Dim numMatches As Integer
    
    ' find the beginning
    '   this gives us the appropriate initial alignment
    '   the following loop, "FOR oi ...", repeats these steps pointlessly
    '   but I haven't come up with an elegant solution yet
    Dim w As Integer
    Dim hp As Integer
    Dim lv As Integer
    lv = maxLengthVariation
    w = 1
    foundIt = False
    curAlign = bestBeg
    Do Until foundIt Or w > numW
        hp = 1
        bestDiff = 2 * lv + 1
        ' find a valid alignment closest to the current alignment
        Do Until bestDiff = 0 Or beg(w, hp) = LPAM_NOT_FOUND Or hp > maxNumHitPos
            diff = Abs(beg(w, hp) - curAlign)
            If diff < bestDiff Then
                If Abs(bestBeg - beg(w, hp)) <= lv Then
                    foundIt = True
                    bestDiff = diff
                    foundBeg = beg(w, hp)
                End If
            End If
            hp = hp + 1
        Loop
        w = w + 1
    Loop
    If Not foundIt Then
        foundBeg = bestBeg
    End If
    curAlign = foundBeg
    numMatches = 0
    ' for each position in the conserved region sequence ...
    For oi = 1 To objLen
        foundIt = False
        hp = 1
        ' if oi has an associated word of length wordLen ...
        If oi + wordLen - 1 <= objLen Then
            ' find a valid alignment closest to the current alignment
            bestDiff = 2 * lv + 1
            tmpAlign = curAlign
            Do Until bestDiff = 0 Or beg(oi, hp) = LPAM_NOT_FOUND Or hp > maxNumHitPos
                diff = Abs(beg(oi, hp) - curAlign)
                If diff < bestDiff Then
                    foundIt = True
                    bestDiff = diff
                    tmpAlign = beg(oi, hp)
                End If
                hp = hp + 1
            Loop
            curAlign = tmpAlign
        End If
        ' compute sequence index corresponding to base in obj and current alignment
        si = curAlign + oi - 1
        ' if the bases match, count it
        If si > 0 And si <= seqLen Then
            If AreBaseEq(Mid$(obj, oi, 1), Mid$(seq, si, 1)) Then
                numMatches = numMatches + 1
            End If
        End If
    Next oi
    foundEnd = curAlign + objLen - 1
    
    ' now check to see if we have enough matches
    If numMatches / objLen >= acceptancePct Then
        ' correct begin and end bounds so they don't exceed the given sequence
        If (foundBeg < 1) Then
            foundBeg = 1
        End If
        If (foundEnd > seqLen) Then
            foundEnd = seqLen
        End If
        Assert (1 <= foundBeg And foundBeg <= foundEnd And foundEnd <= seqLen)
        IsAcceptableAlignment = True
        Exit Function
    Else
        foundBeg = NOTCHECKED
        foundEnd = NOTCHECKED
        IsAcceptableAlignment = False
        Exit Function
    End If
    
    Assert (False) 'error: this code should be unreachable
End Function

' first version of LPAM
Sub OrigninalLPAM(seq As String, obj As String, foundBeg As Integer, foundEnd As Integer, numHits As Integer)
    Dim w As Integer
    Dim objLen As Integer
    Dim seqLen As Integer
    Dim wordLen As Integer
    
    ' if obj string is too short, use FindSequenceInSequence instead
    objLen = Len(obj)
    seqLen = Len(seq)
    Assert (seqLen < maxSeqLen)
    If (objLen <= maxWordLength) Then
        FindSequenceInSequence obj, seq, 1, seqLen, numHits, foundBeg, foundEnd
        Exit Sub
    End If
    
    ' declare a few variables
    wordLen = maxWordLength
    Dim numW As Integer
    Assert (objLen >= wordLen)
    numW = objLen - wordLen + 1
    Dim rankListSize As Integer
    If numW < 2000 Then
        rankListSize = numW * 5
    Else
        rankListSize = 10000
    End If
    ReDim beg(1 To numW) As Integer
    Dim rankList() As TLPAMRank
    ReDim rankList(1 To rankListSize) As TLPAMRank
    Dim begPos As Integer
    Dim rank As TLPAMRank
    Dim numHitPos As Integer
    Const maxNumHitPos = 10
    Dim hitPos(maxNumHitPos) As Integer
    Dim hp As Integer
    Dim pos As Integer
    
    ' initialize rank list
    Dim r As Integer
    For r = 1 To rankListSize
        LPAMRankInit rankList(r)
    Next r
            
    ' compute where each word thinks the beginning of the sequence should be
    For w = 1 To numW
        numHitPos = 0
        hitPos(1) = InStr(1, seq, FromTo$(obj, w, w + wordLen - 1), vbTextCompare)
        'hitPos(1) = FindSeqInSeq(FromTo$(obj, w, w + wordLen - 1), seq, 1)
        If hitPos(1) = 0 Then
            begPos = LPAM_NOT_FOUND
        End If
        'Else
        If hitPos(1) <> 0 Then
            Do
                numHitPos = numHitPos + 1
                hitPos(numHitPos + 1) = InStr(hitPos(numHitPos) + 1, seq, FromTo$(obj, w, w + wordLen), vbTextCompare)
                'hitPos(numHitPos + 1) = FindSeqInSeq(FromTo$(obj, w, w + wordLen), seq, hitPos(numHitPos) + 1)
            Loop While hitPos(numHitPos + 1) <> 0 And numHitPos + 1 < maxNumHitPos
            
            Assert (numHitPos > 0)
            If numHitPos > 1 Then
                begPos = LPAM_MULTIPLE_HITS
            Else
                Assert (numHitPos = 1)
                begPos = hitPos(1) - w + 1
            End If
            
            For hp = 1 To numHitPos
                ' record one share of one vote for this position
                pos = hitPos(hp) - w + 1
                r = 1
                Do While rankList(r).votes > 0 And rankList(r).pos <> pos And r < rankListSize
                    r = r + 1
                Loop
                Assert (r <= rankListSize)
                If rankList(r).pos = pos Then
                    'do nothing
                Else
                    Assert (rankList(r).pos = LPAM_NOT_FOUND)
                    rankList(r).pos = pos
                End If
                Assert (rankList(r).pos = pos)
                rankList(r).votes = rankList(r).votes + 1# / numHitPos
                ' update the sorted list of votes
                Dim inPlace As Boolean
                inPlace = False
                Do While r > 1 And Not inPlace
                    If rankList(r).votes > rankList(r - 1).votes Then
                        'ASSERT(rankList(r).votes = rankList(r-1).votes + 1)
                        LPAMRankSwap rankList(r), rankList(r - 1)
                    Else
                        inPlace = True
                    End If
                    r = r - 1
                Loop
            Next hp
        End If
        beg(w) = begPos
    Next w
    
    ' now analyze data
    Dim numPosInRange As Single
    Dim bestBeg As Integer
    Dim lv As Integer ' length variance
    lv = maxLengthVariation
    bestBeg = rankList(1).pos
    numPosInRange = 0
    Assert (bestBeg <> LPAM_MULTIPLE_HITS)
    
    ' modify acceptancePct if we have a partial sequence
    Dim acceptancePct As Single
    acceptancePct = stdAcceptancePct
    If bestBeg < 1 Then
        Assert (bestBeg + objLen - 1 <= seqLen)
        acceptancePct = stdAcceptancePct * (1# - (1 - bestBeg) / numW)
    ElseIf bestBeg + objLen - 1 > seqLen Then
        acceptancePct = stdAcceptancePct * (1# - (bestBeg + objLen - 1 - seqLen) / numW)
    End If
    
    If acceptancePct < minAcceptancePct Then
        acceptancePct = minAcceptancePct
    End If
    
    If bestBeg <> LPAM_NOT_FOUND Then
        ' count up all suggested alignments near the one that gets the most votes
        r = 1
        Do While r < numW And rankList(r).pos <> LPAM_NOT_FOUND And bestBeg - lv <= rankList(r).pos And rankList(r).pos <= bestBeg + lv
            numPosInRange = numPosInRange + rankList(r).votes
            r = r + 1
        Loop
        ' if there are enough votes for a given alignment (within acceptable length variation)
        If numPosInRange / numW >= acceptancePct Then
            ' re-parse the information to get the probable beginning and ending
            Dim foundIt As Boolean
            ' find the beginning
            w = 1
            foundIt = False
            Do While Not foundIt And w <= numW
                If beg(w) <> LPAM_NOT_FOUND And beg(w) <> LPAM_MULTIPLE_HITS Then
                    If bestBeg - lv <= beg(w) And beg(w) <= bestBeg + lv Then
                        foundIt = True
                        foundBeg = beg(w)
                    End If
                End If
                w = w + 1
            Loop
            If Not foundIt Then
                foundBeg = bestBeg
            End If
            ' find the end
            w = numW
            foundIt = False
            Do While Not foundIt And w > 0
                If beg(w) <> LPAM_NOT_FOUND And beg(w) <> LPAM_MULTIPLE_HITS Then
                    If bestBeg - lv <= beg(w) And beg(w) <= bestBeg + lv Then
                        foundIt = True
                        foundEnd = beg(w) + objLen - 1
                    End If
                End If
                w = w - 1
            Loop
            If Not foundIt Then
                foundEnd = bestBeg + objLen - 1
            End If
            
            ' correct begin and end bounds so they don't exceed the given sequence
            numHits = 1
            If (foundBeg < 1) Then
                foundBeg = 1
            End If
            If (foundEnd > seqLen) Then
                foundEnd = seqLen
            End If
            Assert (1 <= foundBeg And foundBeg <= foundEnd And foundEnd <= seqLen)
            Exit Sub
        End If
    End If
    
    ' well, it looks like there's not a good enough match here
    numHits = 0
    foundBeg = NOTCHECKED
    foundEnd = NOTCHECKED
End Sub
