# Supplementary material for: The InDeVal insertion/deletion evaluation tool: a program for finding target regions in DNA sequences and for aiding in sequence comparison
Source: BMC Bioinformatics. 2004 Oct 29;5:173. doi: 10.1186/1471-2105-5-173 (PMC528782; doi:10.1186/1471-2105-5-173)
Supplement: Additional File 3 — InDeVal source code The source code for InDeVal in Microsoft Visual Basic 6.0 can be obtained by clicking on the link below or by visiting . The files are archived using WinZip® 9.0. The package (61 kB) includes the 32 code files, the InDeVal icon and the bitmap from which it was constructed, and InDeValSourceCodeHelp.txt, a file with advice on orienting within the source code files. [file 1471-2105-5-173-S3.zip › MMatchTemplate.bas]

Attribute VB_Name = "MMatchTemplate"
Option Explicit
Dim longestCR(MAXNUMCR) As Integer
Dim baseCountTolerance As Integer

' procedures for dealing with the module parameters (for now, just baseCountTolerance)
Sub SetMMatchTemplateParametersToDefaults()
    baseCountTolerance = defaultBaseCountTolerance
End Sub
Sub SetParameters(ByVal XbaseCountTolerance As Integer)
    baseCountTolerance = XbaseCountTolerance
End Sub
Sub GetParameters(XbaseCountTolerance As Integer)
    XbaseCountTolerance = baseCountTolerance
End Sub
Function FindBestTemplate() As Integer
    Dim numMatches As Integer
    Dim numCRBases As Integer
    Dim matchPct As Single
    Dim bestMatchPct As Single
    Dim T As Integer
    Dim bestTemplate As Integer
    Dim mostMatches As Integer
    Dim bestTemplateNumCRBases As Integer
    
    templateRankListSize = 0 ' reset rankList
    If numTemplates < 1 Then
        FindBestTemplate = 0
        Exit Function
    End If
    
    bestMatchPct = 0
    mostMatches = 0
    bestTemplate = 0
    bestTemplateNumCRBases = 0
    For T = 1 To numTemplates
        RankTemplate T
    Next T
    
    FindBestTemplate = templateRankList(1).index
    Assert (templateRankListSize = numTemplates)
End Function
Sub RankTemplate(T As Integer)
    Dim numCRBases As Integer
    Dim numCRAntiBases As Integer
    Dim numMatches As Integer
    Dim numAntiMatches As Integer
    Dim matchPct As Integer
    Dim antiMatchPct As Integer

    MatchSequenceToTemplate T, numMatches, numCRBases
    InsertIntoRankList T, numMatches, numCRBases
End Sub
Sub InsertIntoRankList(ByVal T As Integer, ByVal numMatches As Integer, ByVal numCRBases As Integer)
    Dim i As Integer
    Dim matchPct As Single
    
    templateRankListSize = templateRankListSize + 1
    If templateRankListSize > MAXNUMTEMPLATES Then
        MsgBox "Error. InDeVal can only handle " & MAXNUMTEMPLATES & "templates.", vbOKOnly, MSGBOXTITLE
        Exit Sub
    End If
        
    Assert (templateRankListSize = T)
    i = templateRankListSize
    
    templateRankList(i).index = T
    templateRankList(i).numCRBases = numCRBases
    templateRankList(i).numMatches = numMatches
    If numCRBases <> 0 Then
        templateRankList(i).matchPct = numMatches / numCRBases
    Else
        ' template has no conserved regions?
        Assert (numMatches = 0)
        templateRankList(i).matchPct = 0
    End If
    
    Assert (i = templateRankListSize)
    Do
        i = i - 1
    Loop While (i >= 1 And TRLIsGreater(templateRankListSize, i))
    TRLSwapElemUpTo templateRankListSize, i + 1
End Sub
Function TRLIsGreater(ByVal i1 As Integer, ByVal i2 As Integer) As Boolean
    ' handle indices out of bounds
    If i2 < 1 Then
        TRLIsGreater = False
        Exit Function
    ElseIf i1 < 1 Then
        TRLIsGreater = True
        Exit Function
    ElseIf i2 > templateRankListSize Then
        TRLIsGreater = True
    ElseIf i1 > templateRankListSize Then
        TRLIsGreater = False
    End If
    
    Assert (baseCountTolerance >= 0)
         
    ' greater if the base count is clearly greater
    If templateRankList(i1).numMatches > templateRankList(i2).numMatches + baseCountTolerance Then
        TRLIsGreater = True
        Exit Function
    ' if the base count is roughly the same, it depends on match percentage is greater
    ElseIf templateRankList(i1).numMatches + baseCountTolerance >= templateRankList(i2).numMatches Then
        TRLIsGreater = templateRankList(i1).matchPct > templateRankList(i2).matchPct
        Exit Function
    ' otherwise base count is clearly less. so i1 should not be ranked above i2
    Else
        TRLIsGreater = False
        Exit Function
    End If
    
    Assert (False) ' this part of the code should be unreachable
            
    '    If (templateRankList(i1).matchPct > templateRankList(i2).matchPct) Then
    '        If templateRankList(i1).numCRBases + defaultBaseCountTolerance >= templateRankList(i2).numMatches Then
    '            TRLIsGreater = True
    '        End If
    '    ElseIf templateRankList(i1).numMatches > templateRankList(i2).numCRBases + defaultBaseCountTolerance Then
    '        TRLIsGreater = True
    '    Else
    '        TRLIsGreater = False
    '    End If
    
End Function
Sub TRLSwapElemUpTo(ByVal el As Integer, ByVal newI As Integer)
    Dim tmp As TTemplateRankListElement
    Dim i As Integer
    Assert (1 <= el And el <= templateRankListSize)
    Assert (1 <= newI And newI <= templateRankListSize)
    If el = newI Then Exit Sub
    If el < newI Then
        Assert (False) 'element should be inserted as higher point in list
        Exit Sub
    End If
    tmp = templateRankList(el)
    Assert (el - 1 >= newI)
    For i = el - 1 To newI Step -1
        templateRankList(i + 1) = templateRankList(i)
    Next i
    templateRankList(newI) = tmp
End Sub

Sub MatchSequenceToTemplate(T As Integer, numMatches As Integer, totalCRBases As Integer)
    If T < 0 Or T > numTemplates Then
        numMatches = 0
        totalCRBases = 0
        Exit Sub
    End If
    
    numMatches = 0
    
    SortTemplate T
    
    InitializeBeginEndArrays T
    
    Dim i As Integer
    Dim c As Integer
    Dim searchStart As Integer
    Dim searchFinish As Integer
    Dim numHits As Integer
    Dim firstCR As Integer
    Dim lastCR As Integer
    
    firstCR = numCR(T) + 1
    lastCR = 0
    
    For i = 1 To numCR(T)
        c = longestCR(i)
        searchStart = FindStart(T, c)
        searchFinish = FindFinish(T, c)
        If searchStart <= searchFinish Then
'            If FInDeValMainMenu.chkUseBlast.Value Then
'                FindSequenceInSequenceB cr(T, C), actSeq, searchStart, searchFinish, numHits, crBegin(T, C), crEnd(T, C)
'            ElseIf FInDeValMainMenu.chkUseLPAM.Value Then
'                FindSequenceInSequenceLPAM cr(T, c), actSeq, searchStart, searchFinish, numHits, crBegin(T, c), crEnd(T, c)
'            Else
'                FindSequenceInSequence cr(T, c), actSeq, searchStart, searchFinish, numHits, crBegin(T, c), crEnd(T, c)
'            End If
            FindSequenceInSequenceLPAM cr(T, c), actSeq, searchStart, searchFinish, numHits, crBegin(T, c), crEnd(T, c)
            If numHits > 0 Then
                If c < firstCR Then firstCR = c
                If c > lastCR Then lastCR = c

                If numHits = 1 Then
                    Assert (IsDefinedBound(crBegin(T, c)) And IsDefinedBound(crEnd(T, c)))
                    If crBegin(T, c) = 1 Then
                        numMatches = numMatches + min(crEnd(T, c), Len(cr(T, c)))
                    ElseIf crEnd(T, c) = Len(actSeq) Then
                        numMatches = numMatches + min(Len(actSeq) - crBegin(T, c) + 1, Len(cr(T, c)))
                    Else
                        numMatches = numMatches + Len(cr(T, c))
                    End If
                Else
                    Assert (numHits > 1)
                    numMatches = numMatches + Len(cr(T, c))
                End If
            End If
        Else
            Assert (searchStart = searchFinish + 1)
        End If
    Next i
    
    totalCRBases = 0
    If numMatches > 0 Then
        Assert (firstCR <= lastCR)
        'add in beginning bases
        If crEnd(T, firstCR) = MULTIPLEMATCHES Then
            totalCRBases = Len(cr(T, firstCR))
        Else
            Assert (IsDefinedBound(crEnd(T, firstCR)))
            totalCRBases = min(crEnd(T, firstCR), Len(cr(T, firstCR)))
        End If
        ' add in ending bases
        If lastCR > firstCR Then
            If crBegin(T, lastCR) = MULTIPLEMATCHES Then
                totalCRBases = totalCRBases + Len(cr(T, lastCR))
            Else
                Assert (IsDefinedBound(crBegin(T, lastCR)))
                totalCRBases = totalCRBases + min(Len(cr(T, lastCR)), Len(actSeq) - crBegin(T, lastCR) + 1)
            End If
        End If
        ' add in all those in between
        If firstCR + 1 <= lastCR - 1 Then
            For c = firstCR + 1 To lastCR - 1
                totalCRBases = totalCRBases + Len(cr(T, c))
            Next c
        End If
    End If
End Sub

Sub InitializeBeginEndArrays(ByVal T As Integer)
    Dim i As Integer
    For i = 1 To numCR(T)
        crBegin(T, i) = NOTCHECKED
        crEnd(T, i) = NOTCHECKED
    Next i
End Sub
Sub SortTemplate(ByVal T As Integer)
    Dim crIndex As Integer
    Dim i As Integer
    
    longestCR(0) = 1
    
    ' bubble sort
    For crIndex = 1 To numCR(T)
        i = crIndex
        Do While i > 1 And Len(cr(T, crIndex)) > Len(cr(T, longestCR(i - 1)))
            longestCR(i) = longestCR(i - 1)
            i = i - 1
        Loop
        
        Assert (Not (i < 1 Or i > numCR(T)))
        Assert (Not (i <> 1 And Len(cr(T, crIndex)) > Len(cr(T, longestCR(i - 1)))))
        longestCR(i) = crIndex
    Next crIndex
End Sub

Function FindStart(ByVal T As Integer, ByVal c As Integer) As Integer
    Dim prev As Integer
    Dim endPos As Integer
    prev = c - 1
    Do While prev > 0
        endPos = crEnd(T, prev)
        If endPos <> NOTCHECKED And endPos <> MULTIPLEMATCHES Then
            FindStart = endPos + 1
            Exit Function
        End If
        prev = prev - 1
    Loop
    
    Assert (prev = 0)
    
    FindStart = 1
End Function

Function FindFinish(ByVal T As Integer, ByVal c As Integer) As Integer
    Dim nxt As Integer
    Dim begPos As Integer
    nxt = c + 1
    Do While nxt <= numCR(T)
        begPos = crBegin(T, nxt)
        If begPos <> NOTCHECKED And begPos <> MULTIPLEMATCHES Then
            FindFinish = begPos - 1
            Exit Function
        End If
        nxt = nxt + 1
    Loop
    
    Assert (nxt = numCR(T) + 1)
    
    FindFinish = Len(actSeq)
End Function
