# Supplementary material for: The InDeVal insertion/deletion evaluation tool: a program for finding target regions in DNA sequences and for aiding in sequence comparison
Source: BMC Bioinformatics. 2004 Oct 29;5:173. doi: 10.1186/1471-2105-5-173 (PMC528782; doi:10.1186/1471-2105-5-173)
Supplement: Additional File 3 — InDeVal source code The source code for InDeVal in Microsoft Visual Basic 6.0 can be obtained by clicking on the link below or by visiting . The files are archived using WinZip® 9.0. The package (61 kB) includes the 32 code files, the InDeVal icon and the bitmap from which it was constructed, and InDeValSourceCodeHelp.txt, a file with advice on orienting within the source code files. [file 1471-2105-5-173-S3.zip › MParseSequence.bas]

Attribute VB_Name = "MParseSequence"
Option Explicit
Sub ComputeSequenceMapVRs()
    InitializeSequenceMap actTemplate
    FindVRsInSequenceMap
End Sub
Sub InitializeSequenceMap(ByVal T As Integer)
    Dim idx As Integer
    Dim lastVRSMI As Integer ' last variable region template map index
    lastVRSMI = 0
    numSMRegions = numCR(T) + numVR(T)
    
    If numSMRegions > MAXNUMREGIONS Then
        MsgBox "INDEVAL Error: numSRegions exceeds array bound. MAXNUMREGIONS = " & MAXNUMREGIONS, vbOKOnly, MSGBOXTITLE
        'Stop
        numSMRegions = MAXNUMREGIONS
    End If
        
    Dim smi As Integer
    For smi = 1 To numSMRegions
        SetSMRFromTMR seqMap(smi), templateMap(T, smi)
        If templateMap(T, smi).isConserved Then
            idx = templateMap(T, smi).index
            seqMap(smi).begin = crBegin(T, idx)
            seqMap(smi).end = crEnd(T, idx)
            If lastVRSMI > 0 Then
                If IsDefinedBound(seqMap(smi).begin) Then
                    seqMap(lastVRSMI).end = seqMap(smi).begin - 1
                End If
            End If
        Else
            lastVRSMI = smi
            If smi > 1 Then
                If IsDefinedBound(seqMap(smi - 1).end) Then
                    seqMap(smi).begin = seqMap(smi - 1).end + 1
                End If
            End If
        End If
    Next smi
End Sub

Sub FindVRsInSequenceMap()
    Dim smi As Integer ' sequence map index
    Dim i As Integer
    Dim j As Integer
    Dim vrBegin, vrEnd, vrSum, firstVRSMI As Integer
    smi = 1
    
    'clear all vr Variables
    For i = 1 To MAXNUMVR
        For j = 1 To MAXNUMPOSSIBLESEQINVR
            vr(i).poss(j).seq = ""
            vr(i).poss(j).species = ""
            vr(i).poss(j).beg = NOINDEX
            vr(i).poss(j).end = NOINDEX
        Next j
        vr(i).maxEnd = NOINDEX
        vr(i).minBegin = NOINDEX
        vr(i).numPoss = 0
        vr(i).selected = 0
    Next i
    
    Do While smi <= numSMRegions
        ' skip through the conserved regions
        Do While smi <= numSMRegions And seqMap(smi).isConserved
            smi = smi + 1
        Loop
        ' find variable region boundaries
        If smi <= numSMRegions Then FindVRs smi
        ' skip through variable regions
        Do While smi <= numSMRegions And Not seqMap(smi).isConserved
            smi = smi + 1
        Loop
    Loop
End Sub

Sub ParseSequenceMap()
    Dim smi As Integer ' sequence map index
    Dim crCount As Integer
    Dim vrCount As Integer
    Dim index As Integer
    Dim rBegin As Integer
    Dim rEnd As Integer
    Dim nextLine As String
    Dim i As Integer
    Dim lastSMI As Integer
    
    For i = 1 To MAXNUMDISPLAYLINES
        seqDispLine(i).begin = NOTCHECKED
        seqDispLine(i).end = NOTCHECKED
        seqDispLine(i).index = -1
        seqDispLine(i).numCR = 0
        seqDispLine(i).numVR = 0
    Next i
    
    For smi = 1 To numSMRegions
        seqMap(smi).isConfused = Not (IsDefinedBound(seqMap(smi).begin) And IsDefinedBound(seqMap(smi).end))
        ' special case: variable region not found
        If Not seqMap(smi).isConserved Then
            If Not vr(seqMap(smi).index).numPoss >= 1 Then
                seqMap(smi).isConfused = True
            End If
        End If
    Next smi
    
    rBegin = 1
    rEnd = 0
    crCount = 0
    vrCount = 0
    numDispLines = 0
    lastSMI = 0
    Dim restartLoop As Boolean
    
    For smi = 1 To numSMRegions
        restartLoop = False
        
        ' if the begin field is valid, record it
        If IsDefinedBound(seqMap(smi).begin) Then
            rBegin = seqMap(smi).begin
            lastSMI = smi
            ' if there is a gap, record it as its own line
            If (rBegin - rEnd) > 1 Then
                'Assert (seqMap(smi).isConfused)
                numDispLines = numDispLines + 1
                                
                seqDispLine(numDispLines).begin = rEnd + 1
                seqDispLine(numDispLines).end = rBegin - 1
                seqDispLine(numDispLines).numCR = crCount
                seqDispLine(numDispLines).numVR = vrCount
                seqDispLine(numDispLines).isConfused = True
                
                If crCount = 0 And vrCount = 1 Then
                    seqDispLine(numDispLines).index = seqMap(smi).index
                ElseIf crCount = 1 And vrCount = 0 Then
                    seqDispLine(numDispLines).index = seqMap(smi).index
                ElseIf crCount = 0 And vrCount = 0 Then
                    seqDispLine(numDispLines).index = NOINDEX
                Else
                    seqDispLine(numDispLines).index = smi - crCount - vrCount + 1
                End If
                                
                rEnd = Len(actSeq)
                crCount = 0
                vrCount = 0
            End If
        End If
        
        ' count this region as conserved or variable
        If seqMap(smi).isConserved Then
            crCount = crCount + 1
        Else
            vrCount = vrCount + 1
        End If
        
        If IsDefinedBound(seqMap(smi).end) Then
            If (vrCount > 1) Or (crCount >= 1 And vrCount >= 1) Or (vrCount = 1 And crCount = 0 And vr(seqMap(smi).index).poss(vr(seqMap(smi).index).selected).seq = "") Then
                Assert (seqMap(smi).isConfused Or (vrCount = 1 And crCount = 0))
                If FindPossibleVRsInConfusedRegion(smi - vrCount - crCount + 1, smi) Then
                    smi = smi - vrCount - crCount
                    crCount = 0
                    vrCount = 0
                    restartLoop = True
                End If
            End If
        End If
              
        ' if we have found an end, then record the region
        If IsDefinedBound(seqMap(smi).end) And Not restartLoop Then
            rEnd = seqMap(smi).end
            lastSMI = smi
                        
            numDispLines = numDispLines + 1
            seqDispLine(numDispLines).begin = rBegin
            seqDispLine(numDispLines).end = rEnd
            seqDispLine(numDispLines).numCR = crCount
            seqDispLine(numDispLines).numVR = vrCount
            
            If crCount = 0 And vrCount = 1 Then
                seqDispLine(numDispLines).index = seqMap(smi).index
                seqDispLine(numDispLines).isConfused = seqMap(smi).isConfused
                'Assert (Not seqMap(smi).isConfused)
            ElseIf crCount = 1 And vrCount = 0 Then
                seqDispLine(numDispLines).index = seqMap(smi).index
                seqDispLine(numDispLines).isConfused = seqMap(smi).isConfused
                'Assert (Not seqMap(smi).isConfused)
            Else
                seqDispLine(numDispLines).index = smi - crCount - vrCount + 1
                seqDispLine(numDispLines).isConfused = True
                Assert (seqMap(smi).isConfused)
            End If
            
            If smi < numSMRegions Then
                If Not IsDefinedBound(seqMap(smi + 1).begin) Then
                    seqMap(smi + 1).begin = rEnd + 1
                End If
            End If
            
            crCount = 0
            vrCount = 0
            rBegin = rEnd + 1
        End If
        
        'tack on the end of the sequence
        If smi = numSMRegions And rBegin <= Len(actSeq) And Not restartLoop Then
            seqMap(smi).end = Len(actSeq)
            If (vrCount > 1) Or (crCount >= 1 And vrCount >= 1) Or (vrCount = 1 And crCount = 0 And vr(seqMap(smi).index).poss(vr(seqMap(smi).index).selected).seq = "") Then
                If FindPossibleVRsInConfusedRegion(smi - vrCount - crCount + 1, smi) Then
                    smi = smi - vrCount - crCount
                    crCount = 0
                    vrCount = 0
                    restartLoop = True
                End If
            End If
        End If
    Next smi
        
    If seqDispLine(numDispLines).end < Len(actSeq) And numDispLines > 0 Then
        numDispLines = numDispLines + 1
        seqDispLine(numDispLines).begin = seqDispLine(numDispLines - 1).end + 1
        seqDispLine(numDispLines).end = Len(actSeq)
        seqDispLine(numDispLines).index = NOINDEX
        seqDispLine(numDispLines).numCR = 0
        seqDispLine(numDispLines).numVR = 0
        seqDispLine(numDispLines).isConfused = True
    End If
        
    
'    If rBegin <= Len(actSequence) Then
    
    
    ' tack on the end of the sequence
'    If seqMap(lastSMI).end <> Len(actSequence) Then
'        If Not IsDefinedBound(seqMap(lastSMI).end) Then
'            Assert (IsDefinedBound(seqMap(lastSMI).begin))
'            seqMap(lastSMI).end = Len(actSequence)
'        ElseIf lastSMI < numSMRegions Then
'            Assert (Not IsDefinedBound(seqMap(lastSMI + 1).begin))
'            seqMap(lastSMI + 1).begin = seqMap(lastSMI).end + 1
'            seqMap(lastSMI + 1).end = Len(actSequence)
'        End If
End Sub
Sub ReparseSequenceMap(ByVal vri As Integer)
    Dim smi As Integer ' sequence map index
    Dim crCount As Integer
    Dim vrCount As Integer
    Dim index As Integer
    Dim rBegin As Integer
    Dim rEnd As Integer
    Dim rEndNew As Integer
    Dim vrSeq As String
    Dim nextLine As String
    Dim i As Integer
    Dim lastSMI As Integer
    Dim vrBegin As Integer
    Dim vrEnd As Integer
    Dim vrIsDel As Boolean
    
    vrBegin = vr(vri).poss(vr(vri).selected).beg
    vrEnd = vr(vri).poss(vr(vri).selected).end
    vrIsDel = vrEnd < vrBegin
    
    For i = 1 To MAXNUMDISPLAYLINES
        seqDispLine(i).begin = NOTCHECKED
        seqDispLine(i).end = NOTCHECKED
        seqDispLine(i).isConfused = True
        seqDispLine(i).index = NOINDEX
        seqDispLine(i).numCR = 0
        seqDispLine(i).numVR = 0
    Next i
    seqDispLine(0).begin = 1
    seqDispLine(0).end = 0
    seqDispLine(0).isConfused = False
    seqDispLine(0).index = NOINDEX
    seqDispLine(0).numCR = 0
    seqDispLine(0).numVR = 0
    'For smi = 1 To numSMRegions
    'Next smi
    
    rBegin = 1
    rEnd = 0
    crCount = 0
    vrCount = 0
    numDispLines = 0
    'firstSMI = 1
    Dim restartLoop As Boolean
    Dim passedTheVR As Boolean
    Dim isTheVR As Boolean
    'Dim prevWasNotConfused As Boolean
    
    passedTheVR = False
    'prevWasNotConfused = (seqMap(1).begin = 1)
    For smi = 1 To numSMRegions
        restartLoop = False
        isTheVR = (Not seqMap(smi).isConserved) And seqMap(smi).index = vri
        
        If IsDefinedBound(seqMap(smi).begin) Then
            If (Not seqMap(smi).isConfused) Then
                rBegin = seqMap(smi).begin
            Else
                If seqMap(smi).isConserved Then
                    rBegin = rEnd + 1
                Else
                    rBegin = max(vr(seqMap(smi).index).poss(vr(seqMap(smi).index).selected).beg, rEnd + 1)
                End If
            End If
            If Not passedTheVR Then
                If isTheVR Then
                    rBegin = max(vrBegin, seqDispLine(numDispLines).end + 1)
                Else
                    If Not vrIsDel Then rBegin = min(rBegin, vrBegin)
                End If
            Else
                If Not vrIsDel Then rBegin = max(rBegin, vrEnd + 1)
            End If
            'Assert (firstSMI = 1 Or firstSMI = smi)
            'firstSMI = smi
            ' if there is a gap, record it as its own line
            If (rBegin - rEnd) > 1 Then
                numDispLines = numDispLines + 1
                                
                seqDispLine(numDispLines).begin = rEnd + 1
                seqDispLine(numDispLines).end = rBegin - 1
                seqDispLine(numDispLines).numCR = crCount
                seqDispLine(numDispLines).numVR = vrCount
                
                If crCount = 0 And vrCount = 1 Then
                    seqDispLine(numDispLines).index = seqMap(smi).index
                ElseIf crCount = 1 And vrCount = 0 Then
                    seqDispLine(numDispLines).index = seqMap(smi).index
                ElseIf crCount = 0 And vrCount = 0 Then
                    seqDispLine(numDispLines).index = NOINDEX
                Else
                    seqDispLine(numDispLines).index = smi - crCount - vrCount + 1
                End If
                                
                rEnd = Len(actSeq)
                crCount = 0
                vrCount = 0
            End If
        End If
        
        ' count this region as conserved or variable
        If seqMap(smi).isConserved Then
            crCount = crCount + 1
        Else
            vrCount = vrCount + 1
        End If
        
        ' if we have found an end, then record the region
        If IsDefinedBound(seqMap(smi).end) Then
            If (Not seqMap(smi).isConfused) Then
                rEnd = seqMap(smi).end
            Else
                If seqMap(smi).isConserved Then
                    rEnd = seqDispLine(numDispLines).end + Len(cr(actTemplate, seqMap(smi).index))
                    rEnd = min(rEnd, EndOfConfusedRegion(smi))
                Else
                    If isTheVR Then
                        Assert (vrCount = 1 And crCount = 0)
                        If vrIsDel Then
                            rEnd = seqDispLine(numDispLines).end
                        Else
                            rEnd = vrEnd
                        End If
                    Else
                        rEnd = vr(seqMap(smi).index).poss(vr(seqMap(smi).index).selected).end
                        vrSeq = vr(seqMap(smi).index).poss(vr(seqMap(smi).index).selected).seq
                        ' we can properly align vr's which have multiple possible alignments
                        If Len(vrSeq) > 0 Then
                            rEndNew = seqDispLine(numDispLines).end + Len(vrSeq)
                            If rEndNew <> rEnd Then
                                'If StrComp(FromTo$(actSeq, rBegin, rEndNew), vrSeq, vbTextCompare) = 0 Then
                                If 1 = FindSeqInSeq(vrSeq, FromTo$(actSeq, rBegin, rEndNew), 1) Then
                                    rEnd = rEndNew
                                End If
                            End If
                        End If
                    End If
                End If
            End If
            If Not passedTheVR Then
                If (Not isTheVR) And (Not vrIsDel) Then
                    rEnd = min(vrBegin - 1, rEnd)
                End If
            Else
                If Not vrIsDel Then rEnd = max(vrEnd, rEnd)
            End If
            rEnd = max(rEnd, seqDispLine(numDispLines).end)
                        
            Assert (rEnd >= rBegin - 1)
            numDispLines = numDispLines + 1
            seqDispLine(numDispLines).begin = rBegin
            seqDispLine(numDispLines).end = rEnd
            seqDispLine(numDispLines).numCR = crCount
            seqDispLine(numDispLines).numVR = vrCount
            
            If crCount = 0 And vrCount = 1 Then
                seqDispLine(numDispLines).index = seqMap(smi).index
                seqDispLine(numDispLines).isConfused = seqMap(smi).isConfused
            ElseIf crCount = 1 And vrCount = 0 Then
                seqDispLine(numDispLines).index = seqMap(smi).index
                seqDispLine(numDispLines).isConfused = seqMap(smi).isConfused
            Else
                seqDispLine(numDispLines).index = smi - crCount - vrCount + 1
                seqDispLine(numDispLines).isConfused = True
            End If
                                    
            crCount = 0
            vrCount = 0
            rBegin = rEnd + 1
        End If
        
        If isTheVR Then passedTheVR = True
        'prevWasNotConfused = Not seqMap(smi).isConfused
    Next smi
        
    If seqDispLine(numDispLines).end < Len(actSeq) And numDispLines > 0 Then
        numDispLines = numDispLines + 1
        seqDispLine(numDispLines).begin = seqDispLine(numDispLines - 1).end + 1
        seqDispLine(numDispLines).end = Len(actSeq)
        seqDispLine(numDispLines).index = NOINDEX
        seqDispLine(numDispLines).numCR = 0
        seqDispLine(numDispLines).numVR = 0
    End If
        
    
'    If rBegin <= Len(actSequence) Then
    
    
    ' tack on the end of the sequence
'    If seqMap(lastSMI).end <> Len(actSequence) Then
'        If Not IsDefinedBound(seqMap(lastSMI).end) Then
'            Assert (IsDefinedBound(seqMap(lastSMI).begin))
'            seqMap(lastSMI).end = Len(actSequence)
'        ElseIf lastSMI < numSMRegions Then
'            Assert (Not IsDefinedBound(seqMap(lastSMI + 1).begin))
'            seqMap(lastSMI + 1).begin = seqMap(lastSMI).end + 1
'            seqMap(lastSMI + 1).end = Len(actSequence)
'        End If
End Sub
Sub ReparseConfusedRegion(ByVal firstSMI As Integer, ByVal lastSMI As Integer, ByVal vri As Integer, ByVal rBegin As Integer, ByVal rEnd As Integer)
    Dim smi As Integer
    
    For smi = firstSMI To lastSMI
    Next smi
End Sub

' SelectVR re-written 8 April 2004
Sub SelectVR(ByVal vrdl As Integer, ByVal vri As Integer, ByVal vrpi As Integer)
    ' first check our indices
    If Not ((1 <= vrdl) And (vrdl <= numDispLines)) Then
        Assert (False) ' bad display line index
        Exit Sub
    End If
    If Not (seqDispLine(vrdl).numVR = 1 And seqDispLine(vrdl).numCR = 0) Then
        Assert (False) 'line is not a single variable region
        Exit Sub
    End If
    If seqDispLine(vrdl).index <> vri Then
        Assert (False) ' variable region index does not match display line index
        Exit Sub
    End If
    If Not ((1 <= vrpi) And (vrpi <= vr(vri).numPoss)) Then
        'Assert (False) ' bad vrip index
        Exit Sub
    End If
    
    Dim smi As Integer
    Dim foundIt As Boolean
    Dim vrBegin As Integer
    Dim vrEnd As Integer
    Dim dl As Integer
    Dim dlOld As Integer
    Dim crLen As Integer
    
    vr(vri).selected = vrpi
    ReparseSequenceMap vri
    Exit Sub
    
    vrBegin = vr(vri).poss(vrpi).beg
    vrEnd = vr(vri).poss(vrpi).end
        
    'Case1: new position leaves a gap
    If vrBegin > seqDispLine(vrdl).begin Then
        dl = vrdl - 1
        dlOld = vrdl - 1
        If dl >= 1 Then
            ' if the previous line was a conserved region, consider adding new bases to it
            If seqDispLine(dl).numCR = 1 And seqDispLine(dl).numVR = 0 Then
                crLen = Len(cr(actTemplate, seqDispLine(dl).index))
                seqDispLine(dl).end = min(seqDispLine(dl).begin + crLen - 1, vrBegin - 1)
                Assert (seqDispLine(dl).end >= seqDispLine(dl).begin - 1)
            ' if the previous line was a variable region, consider expanding it
            ElseIf seqDispLine(dl).numVR = 1 And seqDispLine(dl).numCR = 0 Then
                'seqDispLine(dl).end = min(vr(seqDispLine(dl).index).poss(vr(seqDispLine(dl).index).selected).end, vrBegin -1)
            End If
        Else
            Assert (dl = 0)
            seqDispLine(0).end = 0
        End If
        ' if there is still a gap, insert a new line
        If seqDispLine(dl).end + 1 < vrBegin Then
            numDispLines = numDispLines + 1
            If numDispLines > MAXNUMDISPLAYLINES Then
                numDispLines = MAXNUMDISPLAYLINES
                MsgBox "Error: exceeded MAXNUMDISPLAYLINES = " & MAXNUMDISPLAYLINES, vbOKOnly, MSGBOXTITLE
                Exit Sub
            End If
            For dl = numDispLines To vrdl + 1 Step -1
                seqDispLine(dl) = seqDispLine(dl - 1)
            Next dl
            vrdl = vrdl + 1
            dl = vrdl - 1
            dlOld = vrdl - 1
            seqDispLine(dl).begin = seqDispLine(dl - 1).end + 1
            seqDispLine(dl).end = vrBegin - 1
            seqDispLine(dl).index = NOINDEX
            seqDispLine(dl).numCR = 0
            seqDispLine(dl).numVR = 0
        End If
        dl = vrdl
        dlOld = vrdl
                
    'Case2: new position incorporates previous line or lines
    ElseIf vrBegin < seqDispLine(vrdl).begin Then
        Assert (vrdl <> 1)
        ' find first affected line
        If seqDispLine(1).end < vrBegin Then
            dl = vrdl
            Do While seqDispLine(dl).end >= vrBegin
                dl = dl - 1
                Assert (dl >= 1)
            Loop
            dl = dl + 1
        Else
            dl = 1
        End If
        ' modify all lines
        Assert (dl < vrdl)
        dlOld = dl
        Do While dlOld < vrdl
            seqDispLine(dl).end = vrBegin - 1
            If seqDispLine(dlOld).begin > seqDispLine(dl).end Then
                If seqDispLine(dlOld).numCR = 0 And seqDispLine(dlOld).numVR = 0 Then
                    ' delete this seqDispLine by not incrementing dl
                    GoTo incOldDl
                Else
                    seqDispLine(dl).begin = seqDispLine(dl).end + 1
                End If
            Else
                seqDispLine(dl).begin = seqDispLine(dlOld).begin
            End If
            If dl <> dlOld Then
                Assert (dl < dlOld)
                seqDispLine(dl).index = seqDispLine(dlOld).index
                seqDispLine(dl).numCR = seqDispLine(dlOld).numCR
                seqDispLine(dl).numVR = seqDispLine(dlOld).numVR
            End If
            dl = dl + 1
incOldDl:
            dlOld = dlOld + 1
        Loop
        Assert (dlOld = vrdl)
        Assert (dl <= dlOld)
        
    'Case3: new position has same beginning as previous position
    Else
        Assert (vrBegin = seqDispLine(vrdl).begin)
        dl = vrdl
        dlOld = vrdl
    End If
    
    Assert (dlOld = vrdl And dl <= dlOld)
    Dim dlDiff As Integer
    dlDiff = dlOld - dl
    ' let's close any gaps. this will make the second half of the algorithm easier
    If dlDiff > 0 Then
        For dlOld = vrdl To numDispLines
            dl = dlOld - dlDiff
            seqDispLine(dl) = seqDispLine(dlOld)
        Next dlOld
        vrdl = vrdl - dlDiff
        numDispLines = numDispLines - dlDiff
    End If
    
    ' now for the other end of the problem. it also has 3 cases
    'Case1: new position leaves a gap
    If vrEnd < seqDispLine(vrdl).end Then
        dl = vrdl + 1
        dlOld = vrdl + 1
        If dl <= numDispLines Then
            ' if the next line is a conserved region, consider adding new bases to it
            If seqDispLine(dl).numCR = 1 And seqDispLine(dl).numVR = 0 Then
                crLen = Len(cr(actTemplate, seqDispLine(dl).index))
                seqDispLine(dl).begin = max(seqDispLine(dl).end - crLen + 1, vrEnd + 1)
                Assert (seqDispLine(dl).begin <= seqDispLine(dl).end + 1)
            End If
        Else
            Assert (dl = numDispLines + 1)
            If dl > MAXNUMDISPLAYLINES Then
                MsgBox "Error: exceeded MAXNUMDISPLAYLINES = " & MAXNUMDISPLAYLINES, vbOKOnly, MSGBOXTITLE
                Exit Sub
            End If
            seqDispLine(dl).begin = Len(actSeq) + 1
        End If
        ' if there is still a gap, insert a new line
        If seqDispLine(dl).begin - 1 > vrEnd Then
            numDispLines = numDispLines + 1
            If numDispLines > MAXNUMDISPLAYLINES Then
                numDispLines = MAXNUMDISPLAYLINES
                MsgBox "Error: exceeded MAXNUMDISPLAYLINES = " & MAXNUMDISPLAYLINES, vbOKOnly, MSGBOXTITLE
                Exit Sub
            End If

            For dl = numDispLines To vrdl + 1 Step -1
                seqDispLine(dl) = seqDispLine(dl - 1)
            Next dl
            dl = vrdl + 1
            dlOld = vrdl + 1
            Assert (dl < numDispLines)
            seqDispLine(dl).end = seqDispLine(dl + 1).begin - 1
            seqDispLine(dl).begin = vrEnd + 1
            seqDispLine(dl).index = NOINDEX
            seqDispLine(dl).numCR = 0
            seqDispLine(dl).numVR = 0
        End If
                
    'Case2: new position incorporates following line or lines
    ElseIf vrEnd > seqDispLine(vrdl).end Then
        Assert (vrdl < numDispLines)
        ' find last affected line
        If seqDispLine(numDispLines).begin > vrEnd Then
            dl = vrdl
            Do While seqDispLine(dl).begin <= vrEnd
                dl = dl + 1
                Assert (dl <= numDispLines)
            Loop
            dl = dl - 1
        Else
            dl = numDispLines
        End If
        ' modify all lines
        Assert (dl > vrdl)
        Dim dlLast As Integer
        dlLast = dl
        dlOld = vrdl + 1
        dl = vrdl + 1
        Do While dlOld <= dlLast
            seqDispLine(dl).begin = vrEnd + 1
            If seqDispLine(dl).begin > seqDispLine(dlOld).end Then
                If seqDispLine(dlOld).numCR = 0 And seqDispLine(dlOld).numVR = 0 Then
                    ' delete this seqDispLine by not incrementing dl
                    GoTo incOldDl2
                Else
                    seqDispLine(dl).end = seqDispLine(dl).begin - 1
                End If
            Else
                seqDispLine(dl).end = seqDispLine(dlOld).end
            End If
            If dl <> dlOld Then
                Assert (dl < dlOld)
                seqDispLine(dl).index = seqDispLine(dlOld).index
                seqDispLine(dl).numCR = seqDispLine(dlOld).numCR
                seqDispLine(dl).numVR = seqDispLine(dlOld).numVR
            End If
            dl = dl + 1
incOldDl2:
            dlOld = dlOld + 1
        Loop
        Assert (dlOld = dlLast + 1)
        Assert (dl <= dlOld)
        
        dlDiff = dlOld - dl
        If dlDiff > 0 Then
            If dlLast + 1 <= numDispLines Then
                For dlOld = dlLast + 1 To numDispLines
                    dl = dlOld - dlDiff
                    seqDispLine(dl) = seqDispLine(dlOld)
                Next dlOld
            End If
            numDispLines = numDispLines - dlDiff
        Else
            Assert (dlDiff = 0)
        End If
    'Case3: new position has same beginning as previous position
    Else
        Assert (vrEnd = seqDispLine(vrdl).end)
    End If
    
    seqDispLine(vrdl).begin = vrBegin
    seqDispLine(vrdl).end = vrEnd
End Sub

Sub SelectVROld(ByVal vri As Integer, ByVal vrip As Integer)
    If Not ((1 <= vrip) And (vrip <= vr(vri).numPoss)) Then
        Assert (False) ' bad vrip index
        Exit Sub
    End If
    
    Dim smi As Integer
    Dim foundIt As Boolean
    
    smi = 0
    foundIt = False
    Do Until (smi + 1 > numSMRegions Or foundIt)
        smi = smi + 1
        foundIt = (Not seqMap(smi).isConserved) And seqMap(smi).index = vri
    Loop
    If Not foundIt Then Exit Sub
    
    vr(vri).selected = vrip
    
    ' set up constants to handle special case of smi = 1
    If smi = 1 Then
        seqMap(0).begin = 1
        seqMap(0).end = 0
    End If
    If smi = numSMRegions Then
        seqMap(smi + 1).begin = Len(actSeq) + 1
        seqMap(smi + 1).end = Len(actSeq)
    End If
    
    seqMap(smi).begin = max(vr(vri).poss(vrip).beg, seqMap(smi - 1).begin)
    seqMap(smi - 1).end = min(seqMap(smi - 1).end, seqMap(smi).begin - 1)
    seqMap(smi).end = min(vr(vri).poss(vrip).end, seqMap(smi + 1).end)
    seqMap(smi + 1).begin = max(seqMap(smi).end + 1, seqMap(smi + 1).begin)

    ReparseSeqDisplay smi - 1, smi + 1
End Sub

Sub ReparseSeqDisplay(ByVal firstSMI As Integer, ByVal lastSMI As Integer)
    Dim smi As Integer ' sequence map index
    Dim crCount As Integer
    Dim vrCount As Integer
    Dim index As Integer
    Dim rBegin As Integer
    Dim rEnd As Integer
    Dim nextLine As String
    Dim i As Integer
    Dim restartLoop As Boolean
    Dim dl As Integer
    Dim foundIt As Boolean
    Dim dlBegin As Integer
    Dim dlEnd As Integer
    crCount = 0
    vrCount = 0

    
    Assert (IsDefinedBound(seqMap(firstSMI).begin))
    Assert (IsDefinedBound(seqMap(firstSMI).end))
    Assert (IsDefinedBound(seqMap(lastSMI).begin))
    Assert (IsDefinedBound(seqMap(lastSMI).end))
    
    dl = 0
    foundIt = False
    Do While (Not foundIt And dl + 1 <= numDispLines)
        dl = dl + 1
        foundIt = seqDispLine(dl).end >= seqMap(firstSMI).begin
    Loop
    If foundIt Then dl = dl - 1
    
    If dl > 0 Then
        rEnd = seqDispLine(dl).end
        rBegin = rEnd + 1
    Else
        rEnd = 0
        rBegin = 1
    End If
    
    For smi = firstSMI To numSMRegions
        restartLoop = False
        
        ' if the begin field is valid, record it
        If IsDefinedBound(seqMap(smi).begin) Then
            rBegin = seqMap(smi).begin
            ' if there is a gap, record it as its own line
            If (rBegin - rEnd) > 1 Then
                dl = dl + 1
                
                Assert (crCount = 0 And vrCount = 0)
                
                seqDispLine(dl).begin = rEnd + 1
                seqDispLine(dl).end = rBegin - 1
                seqDispLine(dl).numCR = crCount
                seqDispLine(dl).numVR = vrCount
                seqDispLine(dl).index = NOINDEX
                
                rEnd = Len(actSeq)
                crCount = 0
                vrCount = 0
            End If
        End If
        
        ' count this region as conserved or variable
        If seqMap(smi).isConserved Then
            crCount = crCount + 1
        Else
            vrCount = vrCount + 1
        End If
                      
        ' if we have found an end, then record the region
        If IsDefinedBound(seqMap(smi).end) And Not restartLoop Then
            rEnd = seqMap(smi).end
                        
            dl = dl + 1
            seqDispLine(dl).begin = rBegin
            seqDispLine(dl).end = rEnd
            seqDispLine(dl).numCR = crCount
            seqDispLine(dl).numVR = vrCount
            
            If crCount = 0 And vrCount = 1 Then
                seqDispLine(dl).index = seqMap(smi).index
            ElseIf crCount = 1 And vrCount = 0 Then
                seqDispLine(dl).index = seqMap(smi).index
            Else
                seqDispLine(dl).index = smi - crCount - vrCount + 1
            End If
            
            If smi < numSMRegions Then
                If Not IsDefinedBound(seqMap(smi + 1).begin) Then
                    seqMap(smi + 1).begin = rEnd + 1
                End If
            End If
            
            crCount = 0
            vrCount = 0
            rBegin = rEnd + 1
        End If
    Next smi
    
    numDispLines = dl
End Sub

Function EndOfConfusedRegion(ByVal smi As Integer) As Integer
    If Not seqMap(smi).isConfused Then
        Assert (False) 'asking for end of region which is not confused
        EndOfConfusedRegion = seqMap(smi).end
        Exit Function
    Else
        Do While seqMap(smi).isConfused
            smi = smi + 1
            If smi > numSMRegions Then
                EndOfConfusedRegion = Len(actSeq)
                Exit Function
            End If
        Loop
        EndOfConfusedRegion = seqMap(smi).begin - 1
        Exit Function
    End If
    Assert (False) ' we have already exited the function
End Function
