# Supplementary material for: The InDeVal insertion/deletion evaluation tool: a program for finding target regions in DNA sequences and for aiding in sequence comparison
Source: BMC Bioinformatics. 2004 Oct 29;5:173. doi: 10.1186/1471-2105-5-173 (PMC528782; doi:10.1186/1471-2105-5-173)
Supplement: Additional File 3 — InDeVal source code The source code for InDeVal in Microsoft Visual Basic 6.0 can be obtained by clicking on the link below or by visiting . The files are archived using WinZip® 9.0. The package (61 kB) includes the 32 code files, the InDeVal icon and the bitmap from which it was constructed, and InDeValSourceCodeHelp.txt, a file with advice on orienting within the source code files. [file 1471-2105-5-173-S3.zip › MReadSequence.bas]

Attribute VB_Name = "MReadSequence"
Option Explicit
Dim parseError As Boolean


Sub LoadSequence()
    If sequenceFileName = "" Then Exit Sub
    Dim openOK As Boolean
    
    'Open sequenceFileName For Input Lock Write As FILENUM Len = FILEBUFSIZE
    
    openOK = OpenInDeValFile(FILENUM, sequenceFilePath, sequenceFileName, "InDeVal Sequence File")
    If Not openOK Then Exit Sub
    
    FInDeValMainMenu.cbxSequences.Clear
    ParseSequenceFile (FILENUM)
    Close FILENUM
    'MsgBox "Sequences loaded"
    If FInDeValMainMenu.cbxSequences.ListCount > 0 Then
        FInDeValMainMenu.cbxSequences.ListIndex = 0
        FInDeValMainMenu.cbxSequences_DblClick
    End If
End Sub

Sub ParseSequenceFile(idNumber As Integer)
    Dim currentLine As String
    
    parseError = False
    actSeq = ""
    
    Do Until EOF(idNumber) Or parseError
        Line Input #idNumber, currentLine
        
        'Get rid of spaces and tab characters
        RemoveInitialWhitespace currentLine, ""
                    
        'Call correct input procedure based on initial character of line
        If Left$(currentLine, 1) = INDEVAL_BEGIN_SEQUENCE_NAME Then
            currentLine = Mid$(currentLine, 2, Len(currentLine) - 1)
            RemoveInitialWhitespace currentLine, ""
            FInDeValMainMenu.cbxSequences.AddItem (currentLine)
        End If
    Loop
    
    If parseError Then
        Exit Sub
    Else
        Exit Sub
    End If
    
End Sub
Sub FindSequence(name As String)
    On Error GoTo errorTrap
    Dim openOK As Boolean
    'If sequenceFileName = "" Then Exit Sub
    
    'Open sequenceFileName For Input Lock Write As FILENUM Len = FILEBUFSIZE
    openOK = OpenInDeValFile(FILENUM, sequenceFilePath, sequenceFileName, "InDeVal Sequence File")
    If Not openOK Then Exit Sub
    
    FindSequenceInFile FILENUM, name, actSeq
    
    Close FILENUM
    
    If FInDeValMainMenu.chkInverse.value Then actSeq = Invert(actSeq)
    'MsgBox "Sequence loaded"
    Exit Sub
errorTrap:
    InDeValRunTimeError
    Close
    Exit Sub
End Sub
Sub FindSequenceInFile(idNumber As Integer, seqName As String, seq As String)
    Dim currentLine As String
    Dim foundIt As Boolean
    foundIt = False
    
    seq = ""
    
    ' look for sequence by name
    Do Until EOF(idNumber) Or foundIt
        Line Input #idNumber, currentLine
        
        RemoveInitialWhitespace currentLine, ""
                    
        If Left$(currentLine, 1) = INDEVAL_BEGIN_SEQUENCE_NAME Then
            currentLine = Mid$(currentLine, 2, Len(currentLine) - 1)
            RemoveInitialWhitespace currentLine, ""
            foundIt = (seqName = currentLine)
        End If
    Loop
        
    Dim endSequence As Boolean
    endSequence = False
    
    ' add lines to seq
    Do Until EOF(idNumber) Or endSequence
        Line Input #idNumber, currentLine
        RemoveInitialWhitespace currentLine, ""
        endSequence = (Left$(currentLine, 1) = INDEVAL_BEGIN_SEQUENCE_NAME)
        If Not endSequence Then
            CleanSequence currentLine
            seq = seq & currentLine
        End If
    Loop
    
End Sub

Sub AddLineToSequence(newLine As String)
    CleanSequence newLine
    
    If actSeq = "" Then
        actSeq = newLine
    Else
        actSeq = actSeq & newLine
    End If
    
End Sub
