# Supplementary material for: The InDeVal insertion/deletion evaluation tool: a program for finding target regions in DNA sequences and for aiding in sequence comparison
Source: BMC Bioinformatics. 2004 Oct 29;5:173. doi: 10.1186/1471-2105-5-173 (PMC528782; doi:10.1186/1471-2105-5-173)
Supplement: Additional File 3 — InDeVal source code The source code for InDeVal in Microsoft Visual Basic 6.0 can be obtained by clicking on the link below or by visiting . The files are archived using WinZip® 9.0. The package (61 kB) includes the 32 code files, the InDeVal icon and the bitmap from which it was constructed, and InDeValSourceCodeHelp.txt, a file with advice on orienting within the source code files. [file 1471-2105-5-173-S3.zip › MReadTemplate.bas]

Attribute VB_Name = "MReadTemplate"
Option Explicit
Dim parseError As Boolean
Dim currentTemplate As Integer
Dim currentCR As Integer
Dim currentVR As Integer
Dim tmi As Integer 'template map index
Dim allowQuestionableTemplates As Boolean


Function LoadTemplates() As Boolean
    Dim openOK As Boolean
    LoadTemplates = False
    If templateFileName = "" Then Exit Function
    
    openOK = OpenInDeValFile(FILENUM, templateFilePath, templateFileName, "InDeVal Template File")
    If (Not openOK) Then Exit Function
    
    'If Dir$(templateFileFullName, vbNormal) = "" Then
    '    MsgBox "Error: Template File " & templateFileFullName & " not found.", vbOKOnly, MSGBOXTITLE
    '    LoadTemplates = False
    '    Exit Function
    'End If
    
    'Open templateFileFullName For Input Lock Write As FILENUM Len = FILEBUFSIZE
    
    Dim isValid As Boolean
    isValid = VerifyTemplateFile(FILENUM)
    
    If isValid Then
        InitializeTemplates
        ParseTemplateFile (FILENUM)
        LoadTemplates = Not parseError
    Else
        MsgBox templateFileName + " is not an INDEVAL template file.", vbOKOnly, MSGBOXTITLE
    End If
    
    Close FILENUM
    
    'MsgBox "Template loaded"
            
End Function

Function VerifyTemplateFile(idNumber As Integer) As Boolean
    'we'll just trust the user to give us the right file
    VerifyTemplateFile = True
    Exit Function
    
    Dim topLine As String
    Line Input #idNumber, topLine
    If Left(topLine, 1) <> INDEVAL_COMMENT Then
        VerifyTemplateFile = False
        Exit Function
    End If
    If (Mid(topLine, 2, 21) <> "INDEVAL TEMPLATE FILE") And (Mid(topLine, 3, 21) <> "INDEVAL TEMPLATE FILE") Then
        VerifyTemplateFile = False
        Exit Function
    End If
    
    VerifyTemplateFile = True
End Function

Sub InitializeTemplates()
    numTemplates = 0
    currentTemplate = 0
    currentCR = 0
    currentVR = 0
    tmi = 0
End Sub

Sub ParseTemplateFile(idNumber As Integer)
    Dim currentLine As String
    
    parseError = False
    allowQuestionableTemplates = False
    
    Do Until EOF(idNumber) Or parseError
        Line Input #idNumber, currentLine
        
        'Get rid of spaces and tab characters
        RemoveInitialWhitespace currentLine, ""
                    
        'Call correct input procedure based on initial character of line
        Select Case Left(currentLine, 1)
            Case INDEVAL_COMMENT
                ProcessInfoLine (currentLine)
            Case INDEVAL_BEGIN_TEMPLATE
                BeginNewTemplate (currentLine)
            Case Chr$(ASC_QUOTE)
                AddVariableRegionFileName (currentLine)
            Case "0" To "9"
                AddConservedRegion (currentLine)
            Case "a" To "z", "A" To "Z", INDEVAL_BEGIN_DEL_INFO
                AppendConservedRegion (currentLine)
            Case ""
                'Do nothing
            Case Else
                parseError = True
                MsgBox "Parse error in template file " & templateFileName & ".  Unexpected initial character in line: " & currentLine, vbOKOnly, MSGBOXTITLE
        End Select
    Loop
    
    If parseError Then
        InitializeTemplates
        Exit Sub
    Else
        numTemplates = currentTemplate
        numCR(currentTemplate) = currentCR
        numVR(currentTemplate) = currentVR
    End If
    
End Sub

Sub ProcessInfoLine(inLine As String)
    ' For now, treat info line as a comment
End Sub

Sub BeginNewTemplate(inLine As String)
    Dim answer As Integer
    Const IDYES = 6

    RemoveInitialWhitespace inLine, ">"
    
    If currentTemplate <> 0 Then
        If currentVR = 0 And Not allowQuestionableTemplates Then
            answer = MsgBox("Template " & templateName(currentTemplate) & " has no variable regions specified. Are you sure " & Chr$(ASC_QUOTE) & templateFileName & Chr$(ASC_QUOTE) & "is a valid InDeVal TEMPLATE file?", vbYesNoCancel + vbQuestion, MSGBOXTITLE)
            allowQuestionableTemplates = (answer = IDYES) 'id Yes
            parseError = answer <> IDYES
            If parseError Then Exit Sub
        End If
        If currentCR = 0 And Not allowQuestionableTemplates Then
            answer = MsgBox("Template " & templateName(currentTemplate) & " has no conserved regions specified. Are you sure " & Chr$(ASC_QUOTE) & templateFileName & Chr$(ASC_QUOTE) & "is a valid InDeVal TEMPLATE file?", vbYesNoCancel + vbQuestion, MSGBOXTITLE)
            allowQuestionableTemplates = (answer = IDYES) 'id Yes
            parseError = answer <> IDYES
            If parseError Then Exit Sub
        End If

        numCR(currentTemplate) = currentCR
        numVR(currentTemplate) = currentVR
    End If
        
    currentTemplate = currentTemplate + 1
    If currentTemplate > MAXNUMTEMPLATES Then
        parseError = True
        MsgBox "Too many templates in template file " & templateFileName & ".  MAXNUMTEMPLATES = " & MAXNUMTEMPLATES & ".", vbOKOnly, MSGBOXTITLE
        Exit Sub
    End If
    'Assert (1 <= currentTemplate) And (currentTemplate <= MAXNUMTEMPLATES)
    
    currentCR = 0
    currentVR = 0
    tmi = 0
    templateName(currentTemplate) = inLine
    
End Sub
Sub AddVariableRegionFileName(inLine As String)
    
    If currentTemplate < 1 Then
        parseError = True
        MsgBox "Variable region file name listed before first template name or unexpected quotation marks in line " & inLine & "." & Chr$(ASC_CR) & Chr$(ASC_LF) & "Perhaps this is not an InDeVal template file?", vbOKOnly, MSGBOXTITLE
        Exit Sub
    End If

    RemoveInitialWhitespace inLine, Chr$(ASC_QUOTE)
    
    If Right(inLine, 1) = Chr$(ASC_QUOTE) Then
        inLine = Left(inLine, Len(inLine) - 1)
    End If
        
    UpdateMap (False) ' False == region is not conserved region; it is variable region
    If currentVR > MAXNUMVR Then
        parseError = True
        MsgBox "Too many variable regions in template " & templateName(currentTemplate) & ".  MAXNUMVR = " & MAXNUMVR, vbOKOnly, MSGBOXTITLE
        Exit Sub
    End If
    
    vrFileName(currentTemplate, currentVR) = inLine
End Sub
Sub AddConservedRegion(inLine As String)
    
    If currentTemplate < 1 Then
        parseError = True
        MsgBox "Conserved region listed before first template name or unexpected line: " & inLine & ". " & Chr$(ASC_CR) & Chr$(ASC_LF) & "Perhaps this is not an InDeVal template file?", vbOKOnly, MSGBOXTITLE
        Exit Sub
    End If
        
    RemoveInitialWhitespace inLine, "0123456789"
    
    UpdateMap (True) 'True == is conserved region
    If currentCR > MAXNUMCR Then
        parseError = True
        MsgBox "Too many conserved regions in template " & templateName(currentTemplate) & ".  MAXNUMCR = " & MAXNUMCR, vbOKOnly, MSGBOXTITLE
        Exit Sub
    End If
    
    If crDisplay(currentTemplate, currentCR) = "" Then
        crDisplay(currentTemplate, currentCR) = inLine
    Else
        crDisplay(currentTemplate, currentCR) = crDisplay(currentTemplate, currentCR) & Chr$(ASC_CR) & Chr$(ASC_LF) & inLine
    End If
    
    ExtractDeletionInfo inLine
    CleanSequence inLine
            
    If cr(currentTemplate, currentCR) = "" Then
        cr(currentTemplate, currentCR) = inLine
    Else
        cr(currentTemplate, currentCR) = cr(currentTemplate, currentCR) & inLine
    End If
    
End Sub
Sub AppendConservedRegion(inLine As String)
    AddConservedRegion inLine
End Sub
Sub UpdateMap(ByVal isCR As Boolean)

    If currentTemplate < 1 Then
        parseError = True
        MsgBox "Sequence region listed before first template name, or unexpected line." & Chr$(ASC_CR) & Chr$(ASC_LF) & "Perhaps this is not an InDeVal template file?", vbOKOnly, MSGBOXTITLE
        Exit Sub
    End If

    If tmi > 0 Then
        If isCR And templateMap(currentTemplate, tmi).isConserved Then
            Exit Sub
        End If
    End If
        
    tmi = tmi + 1
    If tmi > MAXNUMREGIONS Then
        parseError = True
        MsgBox "Too many regions in template.  MAXNUMREGIONS = " & MAXNUMREGIONS, vbOKOnly, MSGBOXTITLE
        Exit Sub
    End If
    
    templateMap(currentTemplate, tmi).isConserved = isCR
    If isCR Then
        currentCR = currentCR + 1
        templateMap(currentTemplate, tmi).index = currentCR
        If currentCR <= MAXNUMCR Then
            cr(currentTemplate, currentCR) = ""
            crDisplay(currentTemplate, currentCR) = ""
        End If
    Else
        currentVR = currentVR + 1
        templateMap(currentTemplate, tmi).index = currentVR
    End If
    
End Sub
