# Supplementary material for: The InDeVal insertion/deletion evaluation tool: a program for finding target regions in DNA sequences and for aiding in sequence comparison
Source: BMC Bioinformatics. 2004 Oct 29;5:173. doi: 10.1186/1471-2105-5-173 (PMC528782; doi:10.1186/1471-2105-5-173)
Supplement: Additional File 3 — InDeVal source code The source code for InDeVal in Microsoft Visual Basic 6.0 can be obtained by clicking on the link below or by visiting . The files are archived using WinZip® 9.0. The package (61 kB) includes the 32 code files, the InDeVal icon and the bitmap from which it was constructed, and InDeValSourceCodeHelp.txt, a file with advice on orienting within the source code files. [file 1471-2105-5-173-S3.zip › MSequenceProcessing.bas]

Attribute VB_Name = "MSequenceProcessing"
Global Const validBases = "atgcATGC" & "unbdhvkmrswyUNBDHVKMRSWY"

Sub CleanSequence(seq As String)

    If Len(seq) = 0 Then Exit Sub
    
    Dim ch As Integer
    Dim badBase As String
    Dim numBadLetters As Integer
    
    numBadLetters = 0
    ch = 1
    
    Do Until ch > Len(seq)
        badBase = Mid$(seq, ch, 1)
        If 0 = InStr(1, validBases, badBase, vbBinaryCompare) Then
            If ("A" <= badBase And badBase <= "Z") Or ("a" <= badBase And badBase <= "z") Then
                'MsgBox "Unexpected letter: " & badBase & " in sequence " & seq
                numBadLetters = numBadLetters + 1
            End If
            seq = Left$(seq, ch - 1) & Right$(seq, Len(seq) - ch)
        Else
            ch = ch + 1
        End If
    Loop
    
End Sub
Sub ExtractDeletionInfo(seq As String)
    Dim begDelInfo As Integer
    Dim endDelInfo As Integer
    
    If Len(seq) < 2 Then Exit Sub
    
    begDelInfo = InStr(1, seq, INDEVAL_BEGIN_DEL_INFO, vbBinaryCompare)
    Do Until begDelInfo = 0
        endDelInfo = InStr(begDelInfo + 1, seq, INDEVAL_END_DEL_INFO, vbBinaryCompare)
        If endDelInfo = 0 Then
            MsgBox "Error: " & INDEVAL_BEGIN_DEL_INFO & " without matching " & INDEVAL_END_DEL_INFO & " on the same line.", vbOKOnly, MSGBOXTITLE
            Exit Sub
        End If
        Assert (endDelInfo > begDelInfo)
        seq = Left$(seq, begDelInfo - 1) & Right$(seq, Len(seq) - endDelInfo)
        begDelInfo = InStr(begDelInfo, seq, INDEVAL_BEGIN_DEL_INFO, vbBinaryCompare)
    Loop
End Sub
Sub FindSequenceInSequence(obj As String, seq As String, ByVal start As Integer, ByVal finish As Integer, numHits As Integer, foundBeg As Integer, foundEnd As Integer)
    Dim nextBeg As Integer
    'foundBeg = InStr(start, Left$(seq, finish), obj, vbTextCompare)
    foundBeg = FindSeqInSeq(obj, Left$(seq, finish), start)
    If foundBeg = 0 Then
        numHits = 0
        foundBeg = NOTCHECKED
        foundEnd = NOTCHECKED
        Exit Sub
    Else
        foundEnd = foundBeg + Len(obj) - 1
        'nextBeg = InStr(foundEnd + 1, Left$(seq, finish), obj, vbTextCompare)
        nextBeg = FindSeqInSeq(obj, Left$(seq, finish), foundEnd + 1)
        If nextBeg = 0 Then
            numHits = 1
            Exit Sub
        Else
            numHits = 2
            foundBeg = MULTIPLEMATCHES
            foundEnd = MULTIPLEMATCHES
            Exit Sub
        End If
    End If
End Sub
'Sub FindSequenceInSequenceB(obj As String, seq As String, ByVal start As Integer, ByVal finish As Integer, numHits As Integer, foundBeg As Integer, foundEnd As Integer)
'    Dim nextBeg As Integer
'    Dim sam As MBlast.TSeqAlignmentMap
'    Assert (start <= finish)
'    Blast FromTo$(seq, start, finish), obj, sam
'
'    If sam.numOthers > 0 Then
'        foundBeg = MULTIPLEMATCHES
'        foundEnd = MULTIPLEMATCHES
'        Exit Sub
'    End If
'
'    If sam.begin1 <> NOMATCH Then
'        numHits = sam.numOthers + 1
'        foundBeg = sam.begin1 + start - 1
'    Else
'        foundBeg = NOMATCH
'        numHits = 0
'    End If
'
'    If sam.end1 <> NOMATCH Then
'        foundEnd = sam.end1 + start - 1
'    Else
'        foundEnd = NOMATCH
'    End If
'
'End Sub
