# Supplementary material for: The InDeVal insertion/deletion evaluation tool: a program for finding target regions in DNA sequences and for aiding in sequence comparison
Source: BMC Bioinformatics. 2004 Oct 29;5:173. doi: 10.1186/1471-2105-5-173 (PMC528782; doi:10.1186/1471-2105-5-173)
Supplement: Additional File 3 — InDeVal source code The source code for InDeVal in Microsoft Visual Basic 6.0 can be obtained by clicking on the link below or by visiting . The files are archived using WinZip® 9.0. The package (61 kB) includes the 32 code files, the InDeVal icon and the bitmap from which it was constructed, and InDeValSourceCodeHelp.txt, a file with advice on orienting within the source code files. [file 1471-2105-5-173-S3.zip › FAnalyzeVRs.frm]

VERSION 5.00
Begin VB.Form FAnalyzeVRs 
   Caption         =   "Variable Region Analysis"
   ClientHeight    =   3195
   ClientLeft      =   60
   ClientTop       =   345
   ClientWidth     =   4680
   Icon            =   "FAnalyzeVRs.frx":0000
   LinkTopic       =   "Form1"
   ScaleHeight     =   8595
   ScaleWidth      =   11880
   StartUpPosition =   3  'Windows Default
   WindowState     =   2  'Maximized
   Begin VB.OptionButton radAll 
      Caption         =   "&All Sequences"
      Height          =   375
      Left            =   8760
      TabIndex        =   9
      ToolTipText     =   "Display all variable region sequences in the file."
      Top             =   1440
      Width           =   1335
   End
   Begin VB.ListBox lstSeqs 
      BeginProperty Font 
         Name            =   "Courier New"
         Size            =   8.25
         Charset         =   238
         Weight          =   400
         Underline       =   0   'False
         Italic          =   0   'False
         Strikethrough   =   0   'False
      EndProperty
      Height          =   4890
      ItemData        =   "FAnalyzeVRs.frx":0CCA
      Left            =   360
      List            =   "FAnalyzeVRs.frx":0CCC
      TabIndex        =   3
      ToolTipText     =   "Variable Region Sequence List Box"
      Top             =   2040
      Width           =   11055
   End
   Begin VB.OptionButton radDiff 
      Caption         =   "&Different Length"
      Height          =   375
      Left            =   6960
      TabIndex        =   8
      ToolTipText     =   "Display all variable region sequences in the file of a different length than the value shown."
      Top             =   1440
      Width           =   1575
   End
   Begin VB.OptionButton radShorter 
      Caption         =   "S&horter"
      Height          =   375
      Left            =   5760
      TabIndex        =   7
      ToolTipText     =   "Display all variable region sequences in the file shorter than the value shown."
      Top             =   1440
      Width           =   855
   End
   Begin VB.OptionButton radLonger 
      Caption         =   "&Longer"
      Height          =   375
      Left            =   4680
      TabIndex        =   6
      ToolTipText     =   "Display all variable region sequences in the file longer than the value shown."
      Top             =   1440
      Width           =   855
   End
   Begin VB.OptionButton radSame 
      Caption         =   "&Same Length"
      Height          =   375
      Left            =   3120
      TabIndex        =   5
      ToolTipText     =   "Display all variable region sequences in the file of length equal to the value shown."
      Top             =   1440
      Width           =   1335
   End
   Begin VB.ComboBox cbxActVRSeq 
      Height          =   315
      Left            =   360
      TabIndex        =   1
      Text            =   "Combo1"
      ToolTipText     =   "Current possible variable region sequence."
      Top             =   480
      Width           =   11055
   End
   Begin VB.TextBox txbxSpecies 
      Height          =   1095
      Left            =   360
      Locked          =   -1  'True
      MultiLine       =   -1  'True
      ScrollBars      =   2  'Vertical
      TabIndex        =   4
      ToolTipText     =   "Taxa Box"
      Top             =   7080
      Width           =   11055
   End
   Begin VB.TextBox txbxLength 
      Alignment       =   2  'Center
      Height          =   285
      Left            =   2280
      TabIndex        =   2
      Text            =   "1"
      ToolTipText     =   $"FAnalyzeVRs.frx":0CCE
      Top             =   1440
      Width           =   495
   End
   Begin VB.Label lblActSeqLine 
      Caption         =   "Put actual sequence here for comparison."
      BeginProperty Font 
         Name            =   "Courier New"
         Size            =   8.25
         Charset         =   0
         Weight          =   400
         Underline       =   0   'False
         Italic          =   0   'False
         Strikethrough   =   0   'False
      EndProperty
      Height          =   375
      Left            =   360
      TabIndex        =   0
      ToolTipText     =   "Line currently selected in main menu (from the actual sequence being analyzed)."
      Top             =   960
      Width           =   11055
      WordWrap        =   -1  'True
   End
   Begin VB.Label Label1 
      Caption         =   "Variable Region Length:"
      Height          =   255
      Left            =   360
      TabIndex        =   10
      Top             =   1490
      Width           =   1815
   End
   Begin VB.Label lblRegionName 
      AutoSize        =   -1  'True
      Caption         =   "Variable Region Analysis"
      BeginProperty Font 
         Name            =   "Courier New"
         Size            =   8.25
         Charset         =   238
         Weight          =   400
         Underline       =   0   'False
         Italic          =   0   'False
         Strikethrough   =   0   'False
      EndProperty
      Height          =   210
      Left            =   120
      TabIndex        =   11
      ToolTipText     =   "Name of region being analyzed."
      Top             =   120
      Width           =   9855
      WordWrap        =   -1  'True
   End
End
Attribute VB_Name = "FAnalyzeVRs"
Attribute VB_GlobalNameSpace = False
Attribute VB_Creatable = False
Attribute VB_PredeclaredId = True
Attribute VB_Exposed = False
Option Explicit

' Constants
Const regionNameCaption = "Analyzing variable region "
Const maxLineLength = 100
Const NOVRPOSSLINE = -1

' parameters
Dim pVRFileName As String
Dim pVRI As Integer
Dim pVRSel As Integer
Dim pComp As Integer 'comparison code
Dim pLength As Integer

' module-level variables
Dim actSeqLine As String
Dim vrSeq(MAXNUMSEQINVRFILE) As String
Dim numSeqs As Integer
Dim speciesList(MAXNUMSEQINVRFILE) As String
Dim sli(MAXNUMSEQINVRFILE) As Integer 'species list index
Dim selectedVRPossLine As Integer ' line in list box where we can find the selected VR Possibility

Sub SetParameters(inVRI As Integer, inVRSel As Integer, inComp As Integer)
    pVRI = inVRI
    pVRFileName = vrFileName(actTemplate, pVRI)
    pVRSel = inVRSel
    pComp = inComp
    ComputePLengthFromParameters
    InitializeCBXActVrSeq
    UpdateWithParameters
End Sub
Sub ComputePLengthFromParameters()
    Dim vrSeq As String
    vrSeq = vr(pVRI).poss(pVRSel).seq
    If vrSeq = DELETION_STRING Then
        vrSeq = ""
    End If
    pLength = Len(vrSeq)
End Sub
Sub UpdateWithParameters()
    lblRegionName.Caption = regionNameCaption & Chr$(ASC_QUOTE) & pVRFileName & Chr$(ASC_QUOTE)
    SetCompMode (pComp)
    txbxLength.Text = pLength
    ParseVRFile
    ComputeLSTSeqs
End Sub

Sub InitializeCBXActVrSeq()
    cbxActVRSeq.Clear
    Dim i As Integer
    For i = 1 To vr(pVRI).numPoss
        cbxActVRSeq.AddItem (vr(pVRI).poss(i).seq)
    Next i
    cbxActVRSeq.ListIndex = pVRSel - 1
End Sub

Sub ParseVRFile()
    On Error GoTo errorTrap
    Dim idNumber As Integer
    Dim parseError As Boolean
    Dim currentLine As String
    Dim bases As String
    Dim species As String
    Dim extraBases As String
    Dim extraSpecies As String
    Dim isBases As Boolean
    Dim endList As Boolean
    Dim mark As Integer
    Dim openOK As Boolean
    
    idNumber = FILENUM
    
    numSeqs = 0
    parseError = False
    isBases = True
    endList = False
    bases = ""
    species = ""
    
    'Open vrFilePath & CHR_PATHSLASH & pVRFileName For Input Lock Write As idNumber Len = FILEBUFSIZE
    openOK = OpenInDeValFile(idNumber, vrFilePath, pVRFileName, "InDeVal Variable Region File")
    If Not openOK Then
        parseError = True
        Exit Sub
    End If
        
    Do Until EOF(idNumber) Or parseError Or numSeqs >= MAXNUMSEQINVRFILE
        Line Input #idNumber, currentLine
        
        'Get rid of spaces and tab characters
        RemoveInitialWhitespace currentLine, ""
                    
        'Parse line if not a comment
        If Left$(currentLine, 1) <> INDEVAL_COMMENT Then
            extraBases = ""
            extraSpecies = ""
            
            If isBases Then
                mark = InStr(1, currentLine, INDEVAL_BEGIN_SPECIES_LIST, vbBinaryCompare)
                If mark > 0 Then
                    extraBases = Left$(currentLine, mark - 1)
                    currentLine = Right$(currentLine, Len(currentLine) - mark)
                    isBases = False
                Else
                    extraBases = currentLine
                End If
                
                bases = bases & extraBases
            End If
            
            If Not isBases Then
                mark = InStr(1, currentLine, INDEVAL_END_SPECIES_LIST, vbBinaryCompare)
                If mark > 0 Then
                    endList = True
                    extraSpecies = Left$(currentLine, mark - 1)
                Else
                    extraSpecies = currentLine
                End If
                species = species & extraSpecies
            End If
            
            If endList Then
                numSeqs = numSeqs + 1
                vrSeq(numSeqs) = bases
                speciesList(numSeqs) = species
                isBases = True
                endList = False
                bases = ""
                species = ""
            End If
        End If
    Loop
    
    lstSeqs_SetLine
    
    Close idNumber
    Exit Sub
errorTrap:
    InDeValRunTimeError
    Close
    Exit Sub
End Sub
Sub ComputeLSTSeqs()
    On Error GoTo errorTrap
    lstSeqs.Clear
    
    Dim s As Integer
    Dim l As Integer
    Dim restOfSeq As String
    Dim vrNoSpaces As String
    
    selectedVRPossLine = NOVRPOSSLINE
    For s = 1 To numSeqs
        restOfSeq = vrSeq(s)
        If DoIncludeSeq(restOfSeq) Then
            Do While Len(restOfSeq) > maxLineLength
                lstSeqs.AddItem (FromTo$(restOfSeq, 1, maxLineLength) & " +")
                sli(lstSeqs.ListCount) = s
                restOfSeq = FromTo$(restOfSeq, maxLineLength + 1, Len(restOfSeq))
            Loop
            Assert (Len(restOfSeq) <= maxLineLength)
            lstSeqs.AddItem (restOfSeq)
            sli(lstSeqs.ListCount) = s
            vrNoSpaces = vrSeq(s)
            CleanSequence vrNoSpaces
            If vrNoSpaces = cbxActVRSeq.Text Or (vrNoSpaces = "" And cbxActVRSeq.Text = DELETION_STRING) Then
                selectedVRPossLine = lstSeqs.ListCount - 1
            End If
        End If
    Next s
    
'    For s = 1 To numSeqs
'        lstSeqs.AddItem (vrSeq(s))
'        sli(lstSeqs.ListCount) = s
'    Next s

    txbxSpecies.Text = ""
    
    If lstSeqs.ListCount >= 1 Then
        UpdateTXBXSpecies
        'lstSeqs.ListIndex = 0
        lstSeqs_SetLine
        If FAnalyzeVRs.Visible Then
            lstSeqs.SetFocus
        End If
        'lstSeqs.Width = 500
    End If
    Exit Sub
errorTrap:
    InDeValRunTimeError
    Exit Sub
End Sub
Sub lstSeqs_SetLine()
    If lstSeqs.ListCount >= 1 Then
        If 0 <= selectedVRPossLine And selectedVRPossLine < lstSeqs.ListCount Then
            lstSeqs.ListIndex = selectedVRPossLine
        Else
            lstSeqs.ListIndex = 0
        End If
    End If
End Sub

Sub SetCompMode(ByVal cc As Integer)
    If 1 <= cc And cc <= ccMAX Then
        radSame.value = False
        radDiff.value = False
        radLonger.value = False
        radShorter.value = False
        radAll.value = False
        
        Select Case cc
            Case ccSAME
                radSame.value = True
            Case ccDIFF
                radDiff.value = True
            Case ccLONG
                radLonger.value = True
            Case ccSHRT
                radShorter.value = True
            Case ccALL
                radAll.value = True
            Case Else
                Assert (False) 'someone added a new comp code?
        End Select
    Else
        Assert (False) 'bad comparison code
    End If
End Sub
Sub UpdateTXBXSpecies()
    Dim Index As Integer
    Index = lstSeqs.ListIndex + 1
    txbxSpecies.Text = speciesList(sli(Index))
End Sub


Private Sub cbxActVRSeq_Click()
    cbxActVRSeq_DblClick
End Sub

Private Sub cbxActVRSeq_DblClick()
    pVRSel = cbxActVRSeq.ListIndex + 1
    ComputePLengthFromParameters
    UpdateWithParameters
End Sub


Private Sub Form_Activate()
    lblActSeqLine.Caption = actSeqLine
    lstSeqs.SetFocus
End Sub


Private Sub lstSeqs_Click()
    UpdateTXBXSpecies
End Sub

Private Sub lstSeqs_DblClick()
    UpdateTXBXSpecies
End Sub

Private Sub lstSeqs_GotFocus()
    UpdateTXBXSpecies
End Sub

Private Sub lstSeqs_KeyUp(KeyCode As Integer, Shift As Integer)
    UpdateTXBXSpecies
End Sub

Private Sub radDiff_Click()
    pComp = ccDIFF
    ComputeLSTSeqs
End Sub

Private Sub radLonger_Click()
    pComp = ccLONG
    ComputeLSTSeqs
End Sub

Private Sub radSame_Click()
    pComp = ccSAME
    ComputeLSTSeqs
End Sub

Private Sub radShorter_Click()
    pComp = ccSHRT
    ComputeLSTSeqs
End Sub

Private Sub radAll_Click()
    pComp = ccALL
    ComputeLSTSeqs
End Sub

Private Function DoIncludeSeq(ByVal seq As String) As Boolean
    Dim l As Integer
    CleanSequence seq
    l = Len(seq)
    Select Case pComp
        Case ccSAME
            DoIncludeSeq = (l = pLength)
        Case ccDIFF
            DoIncludeSeq = (l <> pLength)
        Case ccLONG
            DoIncludeSeq = (l > pLength)
        Case ccSHRT
            DoIncludeSeq = (l < pLength)
        Case ccALL
            DoIncludeSeq = True
    End Select
End Function

Private Sub SetLengthFromTXBX()
    Dim oldLength
    oldLength = pLength
    pLength = val(LTrim(txbxLength.Text))
    If pLength < 0 Then
        pLength = oldLength
        txbxLength.Text = pLength
    ElseIf pLength <> oldLength Then
        ComputeLSTSeqs
    Else
        'everything is okay
    End If
End Sub


Private Sub txbxLength_KeyPress(KeyAscii As Integer)
    Select Case KeyAscii
        Case ASC_CR
            SetLengthFromTXBX
    End Select
End Sub

Private Sub txbxLength_LostFocus()
    'SetLengthFromTXBX
    txbxLength.Text = pLength
End Sub

Sub SetActSeqLine(inActSeqLine As String)
    actSeqLine = inActSeqLine
    If FAnalyzeVRs.Visible Then lblActSeqLine.Caption = actSeqLine
End Sub
